# Supplementary material for: The Activation of Protamine 1 Using Epigenome Editing Decreases the Proliferation of Tumorigenic Cells
Source: Front Genome Ed. 2022 Jun 16;4:844904. doi: 10.3389/fgeed.2022.844904 (PMC9244402; doi:10.3389/fgeed.2022.844904)
Supplement: Supplementary file 2 [file Table1.XLSX]

## Sheet: Raw counts 
	sample1_CT	sample2_TR	sample3_CT	sample4_TR	sample5_CT	sample6_TR	sample7_CT	sample8_TR				Sample Key	Condition	PRM1 expression assessed via RT-qPCR
A1BG	310	287	283	187	241	343	460	354				sample1_CT	Control#1 non transfected HEK293T	No expression
A1BG-AS1	23	17	13	12	44	33	21	36				sample3_CT	Control#2 non transfected HEK293T	No expression
A1CF	1	3	3	7	8	2	3	3				sample5_CT	Control#3 non transfected HEK293T	No expression
A2M	0	0	2	2	9	6	1	1				sample7_CT	Control#4 non transfected HEK293T	No expression
A2M-AS1	10	19	4	0	5	6	7	9				sample2_TR	Treatment#1 transfected HEK293T	PRM1 expressed in cells
A2ML1	0	2	5	3	8	13	1	6				sample4_TR	Treatment#2 transfected HEK293T	PRM1 expressed in cells
A2MP1	0	0	0	0	2	2	3	0				sample6_TR	Treatment#3 transfected HEK293T	PRM1 expressed in cells
A3GALT2	0	0	0	0	3	11	2	1				sample8_TR	Treatment#4 transfected HEK293T	PRM1 expressed in cells
A4GALT	119	93	85	90	95	225	122	106
A4GNT	2	0	0	0	0	0	0	0
AA06	0	0	0	0	0	0	0	0
AAAS	1814	1391	1797	1729	2350	2698	2418	2513
AACS	774	635	606	590	1121	1271	831	1055
AACSP1	0	0	0	1	3	3	0	0
AADAC	0	0	0	0	0	0	0	0
AADACL2	0	0	0	0	0	0	0	0
AADACL2-AS1	0	0	2	0	0	0	0	0
AADACL3	0	0	0	0	1	0	0	0
AADACL4	0	0	0	0	1	0	0	1
AADACP1	0	0	0	0	0	0	0	0
AADAT	388	324	329	322	514	436	364	380
AAGAB	2359	2486	3552	2921	3010	3165	3800	3825
AAK1	589	491	457	503	1112	1207	528	677
AAMDC	210	172	274	194	252	298	347	272
AAMP	4656	4078	4969	4840	6532	7866	6831	7658
AANAT	5	11	14	17	25	46	17	25
AAR2	1105	991	1455	1423	1792	1862	1514	1731
AARD	4	10	5	4	0	21	2	4
AARS1	10137	8570	7508	5636	7222	7543	8980	8751
AARS2	2179	2083	2245	2008	3043	2956	2763	2831
AARSD1	0	0	0	0	1	0	0	0
AASDH	1029	1200	1077	708	865	747	1112	974
AASDHPPT	3542	3280	4396	3384	3066	2448	4235	3870
AASS	1360	1263	1692	1350	1690	1255	1173	1113
AATBC	26	27	12	15	63	32	34	51
AATF	4	1	2	0	3	0	7	4
AATK	309	278	217	151	300	311	193	252
ABALON	34	16	26	13	41	41	28	21
ABAT	174	128	186	176	236	217	190	205
ABCA1	106	91	91	76	95	80	48	46
ABCA10	5	13	4	2	7	5	4	6
ABCA11P	193	131	214	184	187	181	135	160
ABCA12	8	7	13	4	34	24	9	9
ABCA13	0	5	0	0	1	2	0	0
ABCA17P	9	4	15	15	18	31	14	24
ABCA2	2037	1655	1197	846	2190	1650	1083	1223
ABCA3	2732	1975	1443	1316	2539	2438	1387	1769
ABCA4	1	0	0	1	0	8	0	2
ABCA5	736	632	493	333	480	375	500	524
ABCA6	0	0	1	0	4	5	1	3
ABCA7	657	517	545	381	1451	1535	681	721
ABCA8	21	10	3	4	25	21	19	15
ABCA9	0	0	0	0	6	2	0	1
ABCA9-AS1	0	0	0	0	0	0	0	0
ABCB1	205	196	447	388	372	316	222	307
ABCB10	3383	3155	3110	2350	3756	2474	3287	3243
ABCB11	0	0	1	0	0	0	0	0
ABCB4	39	38	34	31	40	21	13	32
ABCB5	0	2	1	2	3	1	3	0
ABCB6	388	358	403	376	945	959	439	502
ABCB7	1663	1851	2448	1678	1828	1750	2057	2005
ABCB8	1364	1013	1044	967	1879	2150	1568	1886
ABCB9	263	217	320	273	480	653	389	406
ABCC1	156	120	133	131	231	166	151	161
ABCC10	764	623	650	556	1394	1333	770	842
ABCC11	18	14	4	10	13	11	13	13
ABCC12	0	1	0	0	0	6	0	2
ABCC13	0	0	0	0	0	0	0	0
ABCC2	29	9	35	34	79	107	24	34
ABCC3	0	1	0	0	4	7	0	1
ABCC4	1382	1384	1570	1298	1512	1083	1356	1451
ABCC5	1167	1000	1044	1146	2371	1864	1006	1189
ABCC5-AS1	0	0	0	0	2	3	0	0
ABCC6	0	1	2	0	6	5	4	2
ABCC6P1	26	24	31	30	16	30	20	15
ABCC6P2	0	0	0	0	0	1	0	0
ABCC8	93	93	68	52	139	158	44	74
ABCC9	34	26	18	7	17	6	13	12
ABCD1	385	341	260	246	632	803	497	456
ABCD2	32	24	53	41	27	21	16	16
ABCD3	3952	3542	4873	3926	3974	3004	4494	4027
ABCD4	1092	958	882	713	1654	1872	987	1208
ABCE1	5550	5524	8558	7373	6985	5480	7413	7609
ABCF1	0	0	0	0	0	0	0	0
ABCF1-DT	0	0	0	0	0	0	0	0
ABCF2	903	659	1023	1144	1617	2037	1396	1664
ABCF2-H2BE1	3	1	0	1	3	4	3	2
ABCF3	856	708	812	806	1226	1392	944	1036
ABCG1	222	199	146	132	140	161	88	113
ABCG2	104	77	135	93	128	86	109	153
ABCG4	68	61	70	71	123	165	50	52
ABCG5	15	6	19	9	19	19	4	12
ABCG8	5	5	3	5	10	12	9	8
ABHD1	48	50	24	10	28	49	26	25
ABHD10	2846	3035	3039	2049	2027	2048	3087	2679
ABHD11	531	400	398	356	581	817	685	785
ABHD11-AS1	1	2	1	1	3	2	3	7
ABHD12	1139	939	975	814	1670	2029	1398	1866
ABHD12B	68	61	26	32	111	128	69	87
ABHD13	576	590	561	457	454	341	602	584
ABHD14A	164	150	79	103	216	301	241	189
ABHD14A-ACY1	0	0	0	0	0	0	0	0
ABHD14B	1798	1777	1651	934	1332	1620	1823	1605
ABHD15	485	402	455	398	587	519	482	493
ABHD16A	0	0	0	0	0	0	0	0
ABHD16B	0	0	0	0	0	0	0	0
ABHD17A	2705	2441	2558	1983	3626	4131	3836	3749
ABHD17B	962	845	1042	861	1011	822	1007	996
ABHD17C	772	647	679	637	900	856	931	1018
ABHD18	711	661	820	714	965	848	829	735
ABHD2	572	502	599	620	772	438	569	639
ABHD3	1174	1051	1022	751	1078	1077	989	1135
ABHD4	363	292	311	241	370	487	410	434
ABHD5	679	612	814	700	902	797	847	876
ABHD6	432	396	431	408	577	607	444	539
ABHD8	335	307	251	203	566	669	318	371
ABI1	1679	1494	1357	1237	1795	1482	1656	1819
ABI2	4038	3622	2977	2275	3470	2702	3169	3246
ABI3	0	1	0	1	6	4	1	2
ABI3BP	51	54	26	22	37	50	34	23
ABITRAM	691	739	837	663	664	683	865	939
ABL1	2506	1955	1901	1788	3241	2354	2186	2505
ABL2	2062	1624	1736	1648	3671	2528	1611	1888
ABLIM1	2316	1988	2059	2350	3672	2679	1917	2340
ABLIM2	96	46	66	40	60	143	54	65
ABLIM3	26	11	14	12	16	34	10	11
ABO	0	0	0	0	0	1	0	0
ABR	20	23	36	23	48	27	25	21
ABRA	0	0	0	0	6	0	0	0
ABRACL	1097	1129	1591	1365	1292	1695	1498	1566
ABRAXAS1	590	599	348	247	272	231	468	354
ABRAXAS2	1000	1043	1339	1069	1237	1155	1224	1328
ABT1	2431	2230	3269	2936	3267	3504	3588	4012
ABTB1	243	192	125	97	220	238	204	150
ABTB2	404	277	305	342	592	509	396	486
ACAA1	905	693	883	687	1114	1278	1205	1183
ACAA2	1675	1578	1536	1258	1360	1669	1664	1631
ACACA	59	52	52	46	79	60	58	54
ACACB	693	541	440	291	681	534	432	460
ACAD10	544	430	330	284	525	620	508	597
ACAD11	0	0	0	0	0	0	0	0
ACAD8	1020	763	778	699	1176	1143	974	1001
ACAD9	989	805	760	782	1299	1178	885	1056
ACADL	203	148	176	132	159	139	120	149
ACADM	4890	5272	5458	3934	3781	3413	6198	5206
ACADS	582	500	435	251	367	594	577	495
ACADSB	1671	1584	1830	1540	1842	1348	1662	1718
ACADVL	2382	1918	1432	1059	3729	4707	2334	2374
ACAN	10	8	5	6	25	49	3	16
ACAP1	0	0	0	0	0	1	0	0
ACAP2	1597	1411	1374	1085	1358	980	1271	1352
ACAP3	1329	1049	969	811	2572	2957	1220	1367
ACAT1	4901	5189	4866	3556	2848	3128	4986	4041
ACAT2	961	921	1789	1755	1881	1596	2255	2288
ACBD3	3513	3722	4633	3612	3906	3860	4639	4701
ACBD3-AS1	5	6	0	3	13	9	0	3
ACBD4	411	368	236	138	462	486	260	241
ACBD5	966	939	935	761	993	788	876	886
ACBD6	1683	1683	2028	1700	1913	2309	1958	2286
ACBD7	495	470	507	346	405	520	407	451
ACBD7-DCLRE1CP1	0	0	0	0	0	3	0	0
ACCS	200	164	100	46	176	242	110	125
ACCSL	0	0	0	1	1	0	0	1
ACD	642	540	544	499	1073	1241	791	1024
ACE	85	117	79	51	134	151	62	104
ACE2	22	27	18	11	30	12	16	21
ACER1	0	0	0	3	0	0	4	0
ACER2	228	218	240	192	408	320	247	237
ACER3	921	881	905	818	1146	1206	915	1035
ACHE	71	40	59	52	166	172	46	84
ACIN1	6480	5434	7216	7390	11843	11306	7244	8142
ACKR1	0	0	0	0	0	0	0	0
ACKR2	13	11	11	7	7	11	14	25
ACKR3	0	3	1	1	2	3	0	4
ACKR4	18	18	13	12	23	15	12	17
ACLY	14229	12434	16330	16173	22972	18209	20450	21473
ACMSD	5	3	0	3	14	12	2	0
ACO1	1633	1466	1802	1697	2042	1946	1942	2032
ACO2	2040	1699	1558	1552	2654	2368	2406	2744
ACOD1	0	0	2	0	0	1	0	2
ACOT1	182	152	177	163	149	194	182	156
ACOT11	53	49	23	32	65	50	38	55
ACOT12	4	3	8	11	16	21	3	6
ACOT13	1044	1183	1163	810	716	988	1489	1219
ACOT2	1037	906	1132	916	1083	1117	1040	1064
ACOT4	1	0	0	2	2	4	0	0
ACOT6	1	1	3	2	1	2	3	9
ACOT7	2093	1782	1978	1813	2908	3744	3555	4011
ACOT8	556	524	506	345	452	598	529	543
ACOT9	927	959	1032	770	1202	1186	1031	1026
ACOX1	800	658	731	847	1391	1162	851	957
ACOX2	4	0	1	0	9	10	7	10
ACOX3	432	345	303	297	527	576	451	462
ACOXL	70	73	52	45	54	65	64	75
ACOXL-AS1	1	0	0	1	1	1	2	1
ACP1	3801	4156	4880	3570	3139	3524	5404	4723
ACP2	594	437	540	548	917	1023	680	844
ACP3	8	4	7	4	7	17	2	2
ACP4	11	5	7	7	23	26	10	3
ACP5	8	0	1	4	12	13	3	7
ACP6	988	962	928	733	1300	1135	796	868
ACP7	0	0	0	0	1	0	1	0
ACR	3	0	0	0	0	0	1	0
ACRBP	2	0	3	1	2	7	0	1
ACRV1	8	5	12	6	24	26	13	20
ACSBG1	22	17	8	11	35	57	21	26
ACSBG2	19	20	11	12	47	24	12	18
ACSF2	808	706	457	331	498	807	576	573
ACSF3	821	649	632	623	1163	1351	862	1110
ACSL1	1015	933	966	900	1276	1017	995	1095
ACSL3	3788	3566	4950	4034	3270	2744	4259	4023
ACSL3-AS1	4	0	0	0	0	1	2	4
ACSL4	1978	2028	2572	1915	1844	1273	2295	2175
ACSL5	0	6	7	7	8	7	9	4
ACSL6	358	269	232	195	248	206	181	192
ACSL6-AS1	0	0	0	0	0	0	0	0
ACSM1	0	0	0	0	0	1	3	0
ACSM2A	0	0	0	0	0	0	0	0
ACSM2B	0	0	0	0	0	0	0	0
ACSM3	51	55	43	24	27	50	45	44
ACSM4	0	0	0	0	0	0	0	0
ACSM5	0	0	0	0	0	0	0	0
ACSM6	2	0	0	0	1	0	0	0
ACSS1	1116	1066	1077	815	827	951	808	938
ACSS2	608	550	502	463	698	733	766	714
ACSS3	452	444	336	218	244	217	269	243
ACTA1	5	9	9	11	50	89	18	25
ACTA2	85	61	28	23	133	144	35	96
ACTA2-AS1	2	1	0	3	3	2	1	0
ACTB	24169	19097	28511	34751	74100	86558	52718	68050
ACTBL2	0	0	0	0	3	3	2	0
ACTC1	0	0	0	0	0	1	0	0
ACTE1P	0	0	0	0	0	0	2	1
ACTG1	62902	53757	58075	60193	100882	106978	90149	105889
ACTG1P17	32	31	12	14	9	39	21	19
ACTG1P20	63	46	28	51	110	100	45	69
ACTG1P25	39	28	34	48	54	75	46	61
ACTG1P4	9	0	2	0	0	3	1	4
ACTG2	0	0	1	2	5	4	1	2
ACTL10	4	2	4	1	10	15	1	5
ACTL6A	1569	1480	2137	1745	1800	1652	2267	2224
ACTL6B	14	10	4	5	16	51	7	16
ACTL7A	1	0	0	0	0	1	0	0
ACTL7B	1	0	1	0	0	0	1	2
ACTL8	5	2	4	6	4	7	13	20
ACTL9	0	0	0	0	0	0	0	0
ACTN1	2453	1989	2247	2395	4283	3915	3036	3601
ACTN1-AS1	2	0	0	0	0	2	0	0
ACTN2	128	181	143	128	311	476	173	226
ACTN3	0	1	1	2	4	6	2	0
ACTN4	0	0	0	0	2	4	0	1
ACTR10	2008	2038	2051	1451	1567	1551	2222	2042
ACTR1A	2568	2508	3400	3233	4367	3872	3651	4163
ACTR1B	2165	1792	1409	1050	1815	2091	1551	1587
ACTR2	14105	13295	16744	13412	14422	10070	13761	13457
ACTR3	6124	5825	7487	5848	5695	4669	7037	6373
ACTR3-AS1	10	12	8	7	5	7	5	8
ACTR3B	871	816	936	906	1218	1223	1292	1379
ACTR3BP2	0	0	0	0	0	0	0	0
ACTR3BP5	0	0	0	0	0	0	0	0
ACTR3C	60	47	34	45	96	127	53	61
ACTR5	488	466	715	582	777	733	728	814
ACTR6	2003	2495	2191	1489	1202	1152	2397	1716
ACTR8	1840	1680	2222	2079	2527	2137	2052	2161
ACTRT1	0	0	0	0	1	0	0	0
ACTRT2	0	0	0	0	0	2	0	0
ACTRT3	65	106	125	108	135	123	104	118
ACVR1	306	253	310	269	400	318	332	400
ACVR1B	1573	1280	1254	998	1826	1352	1547	1607
ACVR1C	145	147	192	121	107	73	115	122
ACVR2A	391	382	443	398	557	455	485	481
ACVR2B	3585	2930	2428	2058	3793	2482	2372	2569
ACVR2B-AS1	42	46	44	28	55	46	56	57
ACVRL1	11	26	13	10	43	49	15	20
ACY1	8	14	11	11	21	24	17	17
ACY3	0	0	0	0	0	0	0	0
ACYP1	502	594	392	302	338	500	626	523
ACYP2	165	136	104	84	109	196	109	135
ADA	496	482	403	324	438	671	581	568
ADA2	7	3	0	0	6	9	2	11
ADAD1	0	0	0	0	0	2	0	0
ADAD2	0	0	0	0	0	1	0	0
ADAL	668	594	501	372	468	473	539	539
ADAM10	1764	1505	1834	1418	1994	1351	1770	1692
ADAM11	1247	1045	913	759	1340	1549	1113	1154
ADAM12	2	1	4	3	4	1	2	1
ADAM15	2507	2383	2109	1694	2748	3553	2599	2828
ADAM17	676	671	674	577	817	492	689	682
ADAM18	0	0	0	0	0	0	0	0
ADAM19	272	217	197	182	348	269	263	327
ADAM2	0	0	0	0	0	0	0	0
ADAM20	6	7	5	6	17	21	3	4
ADAM20P1	0	0	0	2	6	2	1	1
ADAM21	16	12	9	12	10	16	25	13
ADAM21P1	0	0	0	0	0	1	0	1
ADAM22	815	619	747	555	773	452	534	482
ADAM23	745	579	532	451	708	606	664	719
ADAM28	0	0	0	0	0	0	0	0
ADAM29	2	0	0	0	0	0	0	2
ADAM30	0	0	0	0	0	0	0	0
ADAM32	1	2	2	1	1	0	0	0
ADAM33	0	1	0	0	1	0	0	0
ADAM3A	0	2	0	0	0	0	0	0
ADAM3B	2	0	0	0	0	0	0	0
ADAM5	0	0	0	0	0	0	0	0
ADAM6	0	0	0	0	0	0	0	0
ADAM7	0	0	0	0	0	0	0	0
ADAM8	76	58	56	57	142	164	61	106
ADAM9	2149	2089	2386	1705	2032	1196	2298	2227
ADAMDEC1	0	0	0	0	0	0	0	0
ADAMTS1	2167	2147	2753	2883	3908	3011	1667	2310
ADAMTS10	152	106	63	41	128	160	76	60
ADAMTS12	1	3	0	1	2	8	1	0
ADAMTS13	23	10	7	6	23	21	10	10
ADAMTS14	4	6	5	7	5	11	5	6
ADAMTS15	143	126	115	123	218	179	155	137
ADAMTS16	0	1	3	3	1	0	0	0
ADAMTS17	427	316	259	268	503	407	357	535
ADAMTS18	6	7	0	3	10	2	4	5
ADAMTS19	273	244	215	168	179	134	276	238
ADAMTS19-AS1	16	13	24	21	18	33	37	18
ADAMTS2	276	282	182	125	170	286	264	277
ADAMTS20	75	86	102	114	164	106	83	80
ADAMTS3	430	276	485	366	443	278	381	375
ADAMTS4	6	10	12	7	33	13	11	11
ADAMTS5	12	14	21	11	13	13	7	4
ADAMTS6	90	67	57	39	58	60	50	45
ADAMTS7	273	242	178	138	394	499	165	222
ADAMTS7P1	1	0	0	0	0	2	0	1
ADAMTS8	24	21	18	11	14	31	21	42
ADAMTS9	353	286	273	246	418	256	253	309
ADAMTS9-AS1	0	1	2	0	1	1	5	1
ADAMTS9-AS2	1	2	0	0	0	1	1	0
ADAMTSL1	10	9	10	15	16	12	4	5
ADAMTSL2	0	0	0	0	1	0	0	0
ADAMTSL3	31	28	20	18	28	21	28	29
ADAMTSL4	50	49	36	26	135	106	40	53
ADAMTSL4-AS1	1	2	1	1	7	9	6	4
ADAMTSL4-AS2	1	1	1	1	3	5	2	1
ADAMTSL5	35	31	36	25	111	114	40	44
ADAP1	557	565	519	353	548	727	741	813
ADAP2	234	216	249	263	402	553	219	304
ADAR	4458	3609	4573	4778	7245	3414	4077	4513
ADARB1	775	595	665	595	1276	1254	749	717
ADARB2	0	0	0	0	0	0	0	0
ADARB2-AS1	0	0	0	0	0	0	0	0
ADAT1	955	721	825	712	1147	1160	774	981
ADAT2	1230	1216	1075	916	1749	1443	997	1035
ADAT3	171	153	294	255	531	776	257	310
ADCK1	336	221	235	213	361	542	357	399
ADCK2	2055	1980	1834	1694	2375	2751	2202	2643
ADCK5	17	14	6	3	18	7	7	5
ADCY1	1703	1488	1201	1069	1248	1103	1096	1284
ADCY10	7	11	5	5	20	33	7	13
ADCY10P1	62	49	57	23	144	117	26	41
ADCY2	0	3	0	0	0	0	1	1
ADCY3	1423	1223	1195	1045	1937	1482	1395	1626
ADCY4	0	0	0	0	0	0	0	0
ADCY5	52	48	43	28	65	65	49	43
ADCY6	951	750	755	592	1342	929	720	773
ADCY6-DT	30	12	17	5	8	14	16	10
ADCY7	350	341	208	186	328	335	235	277
ADCY8	0	2	0	0	0	2	0	0
ADCY9	1271	1022	898	1028	1907	1424	1078	1240
ADCYAP1	0	1	0	0	1	0	0	0
ADCYAP1R1	331	402	288	294	355	340	297	464
ADD1	3320	2501	2688	2788	4564	4417	3495	4115
ADD2	1932	1632	1639	1504	1870	1784	1494	1692
ADD3	3493	3209	3425	2143	2309	1636	2712	2191
ADD3-AS1	2	2	7	2	3	6	6	5
ADGB	1	0	0	0	0	1	0	0
ADGRA1	6	3	10	0	3	10	2	3
ADGRA1-AS1	0	0	0	0	0	0	0	0
ADGRA2	1097	808	636	404	777	693	661	610
ADGRA3	1164	973	1218	971	1312	874	1236	1353
ADGRB1	333	270	170	127	225	318	221	366
ADGRB2	1240	1152	980	689	1248	1403	982	1135
ADGRB3	313	309	237	157	232	149	226	180
ADGRD1	3	0	2	4	1	2	4	2
ADGRD1-AS1	0	0	0	0	0	0	0	0
ADGRD2	7	3	9	5	19	28	6	5
ADGRE1	5	7	0	1	5	6	1	0
ADGRE2	4	0	2	6	8	4	1	3
ADGRE3	0	0	0	0	0	0	0	0
ADGRE4P	0	0	0	0	1	0	0	0
ADGRE5	468	400	382	340	709	725	418	499
ADGRF1	0	0	0	0	0	0	0	0
ADGRF2	0	0	0	0	0	0	0	0
ADGRF3	18	20	1	11	24	12	14	14
ADGRF4	0	0	0	0	0	2	0	0
ADGRF5	4	1	1	2	1	2	0	0
ADGRF5-AS1	0	0	0	0	0	0	0	0
ADGRG1	0	1	2	4	8	23	2	5
ADGRG2	60	51	51	42	67	39	67	77
ADGRG3	0	3	3	0	0	0	4	3
ADGRG4	0	1	0	0	1	0	0	0
ADGRG5	1	0	0	1	0	0	0	3
ADGRG6	291	251	283	208	227	146	151	146
ADGRG7	0	0	0	0	0	0	0	0
ADGRL1	40	39	44	40	79	36	55	46
ADGRL1-AS1	0	0	0	0	0	0	0	0
ADGRL2	2619	2452	2982	2424	3795	2029	2571	2552
ADGRL3	742	602	498	382	674	372	522	525
ADGRL3-AS1	0	0	0	1	1	2	0	0
ADGRL4	0	0	1	0	0	0	0	0
ADGRV1	610	523	586	415	764	415	324	441
ADH1A	0	0	0	1	0	0	0	0
ADH1B	0	0	0	0	1	0	0	0
ADH1C	0	0	2	0	0	1	0	0
ADH4	0	2	0	0	0	0	2	1
ADH5	4317	4512	5466	4036	3973	4235	6709	5664
ADH6	10	5	10	9	6	1	7	7
ADH7	0	0	0	0	0	0	0	0
ADHFE1	10	12	7	14	18	30	4	9
ADI1	801	732	1102	1161	1342	1204	1076	1337
ADIG	0	0	0	0	0	0	0	0
ADIPOQ	0	0	0	0	0	0	0	0
ADIPOQ-AS1	0	0	0	0	0	0	0	0
ADIPOR1	3380	2996	3537	3115	3852	3647	3802	4069
ADIPOR2	6	2	12	16	16	6	12	5
ADIRF	0	0	0	0	0	0	0	0
ADIRF-AS1	0	0	0	0	0	2	1	0
ADK	1811	1952	2201	1615	1585	1649	2139	1793
ADM	121	160	148	153	251	316	169	198
ADM2	84	67	31	14	15	14	24	27
ADM5	19	16	50	43	89	124	40	53
ADNP	3402	2671	3150	2791	4898	3321	3074	3122
ADNP-AS1	12	26	10	11	18	21	16	16
ADNP2	1525	1286	1425	1372	1814	1356	1347	1712
ADO	2027	1891	1902	1449	2012	1699	2308	2458
ADORA1	87	78	100	101	100	158	67	79
ADORA2A	1	0	3	11	13	8	1	3
ADORA2A-AS1	17	14	10	8	26	39	11	15
ADORA2B	484	449	605	445	431	443	501	528
ADORA3	1	0	0	0	0	0	2	0
ADPGK	1692	1462	1649	1361	2285	2012	1907	2120
ADPGK-AS1	6	2	4	3	6	11	3	2
ADPRH	14	14	5	30	16	18	9	14
ADPRHL1	98	80	70	81	107	136	119	151
ADPRM	155	181	139	71	115	141	133	123
ADPRS	911	873	1030	902	1382	1809	1393	1385
ADRA1A	1	0	3	0	1	2	0	1
ADRA1B	27	27	15	16	22	38	25	21
ADRA1D	0	0	1	0	0	5	3	0
ADRA2A	0	5	2	1	4	4	0	5
ADRA2B	3	5	3	4	7	5	2	2
ADRA2C	736	696	700	417	578	824	928	1109
ADRB1	29	16	17	24	41	32	37	42
ADRB2	16	26	21	18	62	71	32	51
ADRB3	0	0	0	0	0	0	0	0
ADRM1	1859	1716	2489	2296	3771	5284	3673	4882
ADSL	5068	4961	6923	5409	6820	7358	7621	7658
ADSS1	134	106	53	34	79	115	89	73
ADSS2	4006	4063	5071	4014	4174	3504	4798	4386
ADTRP	0	0	0	0	0	0	0	0
AEBP1	0	2	4	3	14	9	1	11
AEBP2	1586	1372	1381	1187	1768	1302	1331	1364
AEN	2666	2481	2468	2258	3986	4645	3304	4211
AFAP1	858	670	646	712	885	717	661	747
AFAP1-AS1	4	0	1	0	2	2	1	1
AFAP1L1	235	259	235	210	262	274	257	299
AFAP1L2	94	75	67	55	61	103	56	73
AFDN	5297	4310	4140	3509	7492	5441	4304	4794
AFDN-DT	40	36	34	21	70	80	35	39
AFF1	1008	797	789	851	1664	946	783	842
AFF1-AS1	64	40	44	16	45	49	22	29
AFF2	47	20	16	17	30	24	30	19
AFF3	546	430	355	319	493	355	383	398
AFF4	3242	2663	2579	2203	4342	2537	1988	2334
AFG1L	312	303	252	215	208	218	225	281
AFG3L1P	476	356	408	373	978	1210	485	544
AFG3L2	1431	1377	1555	1531	1948	1818	1759	1730
AFM	0	0	0	0	0	0	0	0
AFMID	689	629	648	618	756	1151	844	891
AFP	0	0	0	0	0	0	0	0
AFTPH	907	912	1053	793	839	908	829	882
AGA	868	851	734	472	391	459	761	715
AGAP1	1935	1579	1490	1356	2173	1748	1477	1742
AGAP1-IT1	0	1	6	1	2	10	1	5
AGAP10P	12	9	3	8	18	36	12	14
AGAP11	99	73	63	41	62	62	21	45
AGAP12P	0	0	0	0	0	0	0	0
AGAP13P	40	30	31	41	98	106	45	40
AGAP14P	0	1	1	0	0	3	1	0
AGAP2	221	206	164	120	204	173	113	119
AGAP2-AS1	2	8	2	2	3	4	1	12
AGAP3	4866	4429	4289	3788	6966	8125	5930	6351
AGAP4	23	14	24	16	49	74	20	17
AGAP5	4	1	4	2	16	7	3	8
AGAP6	10	12	10	16	46	38	14	8
AGAP7P	15	20	15	12	43	55	17	25
AGAP9	9	11	1	7	53	36	4	6
AGBL1	1	2	1	0	0	0	2	0
AGBL1-AS1	0	0	0	0	1	0	0	0
AGBL2	0	0	0	0	0	0	0	0
AGBL3	275	245	231	139	364	299	205	189
AGBL4	0	1	0	0	2	1	0	0
AGBL4-AS1	0	0	0	0	0	0	0	0
AGBL4-IT1	0	0	0	0	0	0	0	0
AGBL5	2981	2584	2327	2143	3518	3389	3426	3266
AGBL5-AS1	3	2	2	0	2	4	2	2
AGER	11	3	8	5	15	22	4	15
AGFG1	1834	1740	2246	2159	2937	2121	2070	2486
AGFG2	280	196	281	231	438	451	286	390
AGGF1	2103	2126	2329	1751	1782	1472	2319	2250
AGK	1010	1090	1248	987	953	657	1089	1014
AGK-DT	15	14	2	7	14	30	13	17
AGL	2908	2505	3474	2502	3749	1961	2599	2302
AGMAT	88	68	92	89	154	149	91	102
AGMO	0	3	0	0	0	0	0	0
AGO1	1375	1119	1143	1363	2725	1578	1178	1399
AGO2	3137	2447	2445	2445	5036	2681	1949	2381
AGO3	886	588	701	608	1367	1151	694	760
AGO4	960	817	720	481	808	583	633	540
AGPAT1	255	222	199	216	336	397	261	327
AGPAT2	1128	938	1020	981	1595	2578	1442	1736
AGPAT3	3001	2314	2299	2173	3865	3298	2502	3237
AGPAT4	818	827	721	685	1099	1043	660	641
AGPAT4-IT1	9	9	12	9	54	83	17	15
AGPAT5	0	0	1	3	2	2	1	1
AGPS	4939	4303	6130	4662	5474	3840	5670	5328
AGR2	0	0	1	0	0	0	0	0
AGR3	0	0	0	0	0	0	0	0
AGRN	2624	2148	2095	1702	5254	4561	3171	3258
AGRP	0	1	4	2	8	21	2	2
AGT	2	1	1	4	3	7	0	0
AGTPBP1	3721	3911	3461	2457	2938	2196	3223	2796
AGTR1	52	41	49	45	44	57	45	61
AGTR2	0	0	0	0	0	0	0	0
AGTRAP	996	885	1027	916	1409	2121	1374	1532
AGXT	0	0	0	0	0	2	0	0
AGXT2	0	0	0	0	0	1	0	0
AHCTF1	2423	2316	3301	2909	3530	2260	2355	2612
AHCTF1P1	30	22	30	19	36	27	21	20
AHCY	10649	10130	10180	8594	10054	12236	13838	14753
AHCYL1	4989	4122	4036	3699	5222	4624	3993	4403
AHCYL2	808	708	703	548	774	585	621	635
AHDC1	371	280	413	465	945	742	480	525
AHI1	913	881	938	645	759	711	719	707
AHNAK	1772	1420	1429	1279	4242	1967	1105	998
AHNAK2	339	268	184	203	524	427	240	321
AHR	566	502	615	500	764	482	634	680
AHRR	1	1	0	0	1	0	2	0
AHSA1	3315	3302	5250	5213	5617	6671	5239	6169
AHSA2P	739	532	482	337	1446	1298	500	451
AHSG	0	0	0	1	0	0	0	5
AHSP	0	0	0	0	0	1	0	0
AICDA	0	0	0	0	0	0	0	0
AIDA	1929	1773	2155	1661	1842	1381	2107	2020
AIF1	0	0	0	0	0	0	0	0
AIF1L	1543	1522	1511	1406	1576	1795	1667	1670
AIFM1	4275	3811	4735	4449	5362	6001	5023	5688
AIFM2	146	128	195	218	374	450	188	248
AIFM3	3	2	4	2	5	17	1	3
AIG1	1818	1751	1676	1338	1252	1479	1728	1875
AIM2	0	0	0	0	0	2	0	0
AIMP1	2244	2325	2290	1845	1919	2192	2615	2360
AIMP2	648	568	961	942	1059	1194	996	1240
AIP	1657	1444	1342	1130	1412	2041	1788	1765
AIPL1	0	0	0	1	0	0	0	0
AIRE	0	0	0	0	0	0	0	3
AIRN	0	0	0	0	1	3	0	0
AJAP1	0	0	0	0	0	0	0	0
AJM1	82	37	52	34	153	106	52	85
AJUBA	1241	1054	900	549	1267	860	1000	892
AK1	804	667	907	891	1140	1907	953	986
AK2	8827	9223	11681	10426	11629	12135	12076	13115
AK3	1510	1418	1405	997	1473	1291	1430	1237
AK4	2152	2147	2322	2483	2885	2228	2401	2676
AK5	52	56	54	37	29	50	45	58
AK6	0	0	0	0	0	0	0	0
AK7	166	215	114	70	103	107	94	116
AK8	51	35	24	28	31	45	58	79
AK9	244	217	216	152	179	168	183	194
AKAIN1	0	0	0	0	0	2	0	0
AKAP1	3360	2761	3095	3192	5114	4432	3608	4142
AKAP10	1421	1300	1505	1073	1356	1093	1311	1267
AKAP11	2185	1812	1989	1624	2522	1453	1544	1545
AKAP12	4749	3958	4688	4546	7810	6117	4299	4839
AKAP13	1337	986	1139	1217	2601	1703	1043	1108
AKAP14	1	0	0	0	1	0	0	1
AKAP17A	0	0	0	0	0	0	0	0
AKAP17A_1	0	0	0	0	0	0	0	0
AKAP3	87	58	56	48	57	40	38	84
AKAP4	0	0	0	1	0	0	0	0
AKAP5	292	282	477	361	459	333	403	351
AKAP6	143	127	107	80	99	62	79	108
AKAP7	482	401	360	203	263	260	410	395
AKAP8	1178	1122	1390	1358	2105	2065	1562	1759
AKAP8L	1734	1613	1771	1627	2695	3611	2056	2317
AKAP9	3090	2730	3861	2587	4177	4370	3421	3242
AKIP1	520	537	519	400	507	743	701	786
AKIRIN1	3303	3058	3654	3435	4506	4157	3851	4230
AKIRIN2	1759	1514	1648	1338	2188	2187	2052	2230
AKNA	214	244	119	122	145	173	130	179
AKNAD1	0	0	0	0	1	1	0	1
AKR1A1	1574	1720	1686	1333	1507	2023	2127	2084
AKR1B1	8758	7516	8545	6836	7048	9425	10353	10610
AKR1B10	0	0	0	1	6	13	4	1
AKR1B15	0	0	0	0	0	0	0	1
AKR1C1	3	1	3	2	2	3	1	2
AKR1C2	3	3	1	0	4	5	1	4
AKR1C3	7	1	2	2	1	2	0	1
AKR1C4	0	0	0	0	0	0	0	0
AKR1C6P	0	0	0	0	0	0	0	0
AKR1C8P	0	2	0	0	0	0	0	0
AKR1D1	0	0	0	0	0	0	0	0
AKR1E2	2	0	0	0	2	0	0	2
AKR7A2	2378	2143	2126	1590	1890	2406	2960	2550
AKR7A2P1	0	0	0	0	0	0	0	0
AKR7A3	19	15	8	15	53	82	27	26
AKR7L	16	12	5	8	42	66	18	17
AKT1	2640	2314	2296	1896	3258	3129	2988	3308
AKT1S1	2058	1619	2190	2153	4024	4855	3042	3767
AKT2	3188	2721	3093	2626	4600	4534	3747	4055
AKT3	22	9	11	11	21	8	12	8
AKTIP	462	461	582	506	523	433	521	422
ALAD	724	576	598	521	855	849	634	736
ALAS1	1305	1145	1236	1324	2385	2506	1668	2030
ALAS2	0	0	0	0	2	2	0	0
ALB	2	4	1	1	2	2	2	5
ALCAM	3359	3532	4001	2895	3094	2331	3520	3077
ALDH16A1	1399	1132	1105	859	1667	2162	1725	2188
ALDH18A1	6142	5480	7291	6946	9792	8718	8215	9674
ALDH1A1	22	21	11	17	17	14	21	24
ALDH1A2	1985	1790	2236	1824	1358	940	1040	1000
ALDH1A3	91	105	72	54	59	79	45	59
ALDH1B1	1952	1711	2059	2210	3214	3199	2563	3088
ALDH1L1	21	19	13	9	7	14	16	14
ALDH1L1-AS1	0	0	0	0	0	0	0	0
ALDH1L1-AS2	0	1	3	0	3	1	0	0
ALDH1L2	4771	3795	1880	1205	1367	889	1430	1513
ALDH2	3019	2651	2125	1591	2149	2415	2549	2423
ALDH3A1	32	27	33	26	45	78	30	35
ALDH3A2	2814	2584	3059	2667	2973	2868	3181	3171
ALDH3B1	30	26	22	6	75	66	40	39
ALDH3B2	0	0	0	0	0	0	2	0
ALDH4A1	666	530	586	487	609	715	851	1074
ALDH5A1	1573	1349	1306	1271	1567	1229	1419	1539
ALDH6A1	874	822	552	471	780	592	806	1004
ALDH7A1	3574	3100	2682	2119	2427	2677	3724	3571
ALDH8A1	29	26	21	16	72	91	29	21
ALDH9A1	4117	3531	3999	3121	3237	3065	4082	4191
ALDOA	41	32	39	23	87	87	65	79
ALDOB	3	4	6	4	13	12	3	3
ALDOC	150	191	173	147	200	356	249	277
ALG1	512	441	687	681	967	1038	795	1028
ALG10	1067	853	861	583	1267	912	1079	1081
ALG10B	1386	1132	913	762	1098	761	1190	1163
ALG11	258	203	255	227	280	189	197	180
ALG12	1059	939	839	757	1543	1515	1108	1365
ALG13	2204	2070	1986	1587	2092	1745	2118	2000
ALG14	434	430	538	476	422	608	715	675
ALG14-AS1	0	0	0	0	3	2	0	0
ALG1L	125	101	113	84	87	118	82	77
ALG1L2	6	0	3	4	10	14	9	1
ALG1L9P	27	16	22	14	34	27	23	31
ALG2	956	773	797	789	1061	970	817	1089
ALG3	891	886	947	971	1483	1817	1307	1535
ALG5	1088	1188	1238	1020	942	1060	1231	1345
ALG6	2066	2009	2211	1646	1506	1528	2520	2257
ALG8	1826	1907	2621	2080	2177	2304	2336	2448
ALG9	780	646	588	557	952	948	616	775
ALK	1	0	0	0	1	3	0	0
ALKAL1	356	359	320	240	193	170	328	270
ALKAL2	6	2	4	3	8	24	8	3
ALKBH1	448	471	618	526	613	649	542	711
ALKBH2	885	809	939	785	785	1153	866	1030
ALKBH3	610	602	746	598	602	778	824	889
ALKBH3-AS1	9	9	11	9	10	13	11	7
ALKBH4	532	521	539	436	630	796	647	709
ALKBH5	4218	3919	3933	4237	8266	8804	5129	6096
ALKBH6	378	335	337	280	498	744	442	483
ALKBH7	920	833	762	528	757	1140	1401	1311
ALKBH8	901	941	1320	1209	1088	877	1152	1213
ALLC	0	7	2	0	12	19	2	3
ALMS1	1794	1462	1664	1373	2300	1287	1510	1547
ALMS1-IT1	26	18	19	14	28	50	49	79
ALMS1P1	0	0	0	0	2	0	1	2
ALOX12	163	116	157	101	285	338	205	181
ALOX12-AS1	26	10	13	11	34	20	20	18
ALOX12B	5	3	5	1	3	6	5	1
ALOX12P2	2	2	0	0	8	1	0	0
ALOX15	5	1	3	1	4	5	1	2
ALOX15B	4	2	7	2	8	9	7	5
ALOX15P1	9	4	3	0	7	9	2	1
ALOX5	0	0	0	0	0	0	0	0
ALOX5AP	0	0	0	0	0	2	0	4
ALOXE3	23	26	22	21	56	45	19	22
ALPG	0	0	2	1	3	8	2	0
ALPI	0	0	0	0	0	0	0	0
ALPK1	290	215	206	155	256	231	156	168
ALPK2	27	17	13	4	5	6	4	2
ALPK3	20	18	10	14	40	51	15	28
ALPL	152	148	150	124	170	314	129	175
ALPP	1	0	0	0	3	2	0	0
ALS2	1341	1224	1705	1344	1604	1065	1253	1336
ALS2CL	100	90	57	45	110	218	60	79
ALX1	317	294	387	304	286	260	413	288
ALX3	298	240	175	174	354	341	240	246
ALX4	720	614	668	544	769	684	849	800
ALYREF	4647	3874	5780	5058	6685	9544	8249	8630
AMACR	35	38	32	25	30	24	49	43
AMBN	50	45	44	51	80	78	35	40
AMBP	0	0	0	0	0	2	0	0
AMBRA1	1276	1022	1191	1310	1918	1742	1354	1808
AMD1	7527	7488	10861	9407	10151	7630	8699	9399
AMDHD1	31	31	15	17	17	33	18	29
AMDHD2	417	354	371	306	749	756	536	575
AMELX	0	0	0	0	0	0	0	0
AMELY	0	0	0	0	0	0	0	0
AMER1	772	705	851	851	1286	820	959	1087
AMER2	4	7	6	6	14	6	6	8
AMER3	0	0	2	0	1	5	0	2
AMFR	2510	2285	1972	1768	2699	2605	2578	3121
AMH	365	299	283	255	979	1345	423	456
AMHR2	41	36	19	20	29	38	58	57
AMIGO1	296	238	277	263	380	318	194	247
AMIGO2	49	57	66	45	61	32	59	51
AMIGO3	235	193	236	251	627	662	284	433
AMMECR1	1188	913	1485	1452	2045	1568	1396	1609
AMMECR1L	1647	1417	1428	1331	1918	1694	1534	1781
AMN	3	2	6	6	21	27	7	12
AMN1	127	139	120	83	84	95	129	109
AMOT	18593	14628	18211	14942	15184	9215	17306	15281
AMOTL1	2481	2144	2281	2164	3525	2316	2147	2579
AMOTL2	445	346	309	315	923	715	667	870
AMPD1	1	2	0	0	7	7	3	4
AMPD2	1775	1473	1641	1557	3311	3075	2095	2583
AMPD3	15	16	14	18	28	29	16	14
AMPH	386	316	281	225	234	287	227	282
AMT	95	80	21	18	75	87	41	49
AMTN	0	0	0	0	0	0	0	0
AMY1A	0	0	0	0	0	0	0	0
AMY1B	0	0	0	0	0	0	0	0
AMY1C	0	0	0	0	0	0	0	0
AMY2A	0	0	0	0	0	0	0	0
AMY2B	68	55	39	29	119	148	58	35
AMZ1	101	77	65	53	148	132	64	100
AMZ2	2985	2921	2895	2202	2684	2909	3669	3430
AMZ2P1	414	437	311	213	266	349	494	410
ANAPC1	3073	2967	4498	4501	5568	3700	3459	3939
ANAPC10	637	798	590	476	364	440	711	617
ANAPC11	2587	2517	2362	1782	2701	3683	4209	4006
ANAPC13	1379	1513	1530	1205	1157	1352	2002	1766
ANAPC15	150	87	133	134	217	246	227	230
ANAPC16	2470	2407	1919	1418	1684	2336	2546	2232
ANAPC1P1	0	1	5	2	8	2	5	5
ANAPC1P2	253	279	356	188	316	297	287	290
ANAPC1P4	54	66	71	49	57	71	75	63
ANAPC1P6	0	1	0	1	2	2	2	4
ANAPC2	1444	1149	1341	1215	2772	2939	2076	2267
ANAPC4	971	932	1155	883	832	783	1078	946
ANAPC5	5118	4853	6612	5637	6821	6911	6725	7233
ANAPC7	2617	2431	3593	2928	3950	3885	3167	3129
ANG	39	39	35	25	23	43	41	37
ANGEL1	1510	1473	1544	1430	2077	1575	1646	1691
ANGEL2	1889	1601	1783	1530	1993	1485	1678	1629
ANGPT1	8	5	8	2	2	4	5	2
ANGPT2	0	0	2	2	11	11	3	5
ANGPT4	0	0	0	0	0	3	0	0
ANGPTL1	3	3	3	5	6	11	2	4
ANGPTL2	4	7	6	14	11	50	5	8
ANGPTL3	5	2	5	1	4	4	2	4
ANGPTL4	6	1	7	1	19	28	7	8
ANGPTL5	0	6	0	2	1	0	2	0
ANGPTL6	4	7	13	7	12	10	8	16
ANGPTL7	0	0	0	0	5	5	2	1
ANGPTL8	1	1	4	2	8	7	1	3
ANHX	0	0	0	0	0	0	0	0
ANK1	161	147	117	119	309	240	114	147
ANK2	1441	1272	970	774	927	710	812	863
ANK2-AS1	3	0	0	0	1	1	0	0
ANK3	1521	1336	1320	945	1220	867	1244	1060
ANK3-DT	3	0	0	3	1	0	1	2
ANKAR	63	55	59	39	115	117	70	54
ANKDD1A	25	17	35	16	55	57	13	21
ANKDD1B	7	2	2	2	6	10	3	0
ANKEF1	253	221	292	274	345	281	262	310
ANKFN1	1	2	2	1	6	8	3	4
ANKFY1	3070	2322	2660	2753	4702	3025	2657	2892
ANKH	1207	1113	920	729	1197	1097	1081	1318
ANKHD1	73	65	63	68	129	180	119	131
ANKHD1-EIF4EBP3	4	2	0	2	10	12	3	4
ANKIB1	1051	937	1222	1054	1395	943	908	943
ANKK1	3	3	0	0	5	7	4	1
ANKLE1	24	13	23	13	72	98	24	29
ANKLE2	3139	2566	2594	2745	4545	3992	2689	3263
ANKMY1	282	248	214	186	378	374	277	281
ANKMY2	614	659	864	693	656	546	824	685
ANKRA2	501	648	460	289	329	428	603	446
ANKRD1	13	26	21	3	133	513	48	82
ANKRD10	1898	1521	1283	1041	3657	2757	1323	1155
ANKRD11	6112	4619	3932	3585	8522	9563	5119	5730
ANKRD12	945	1008	1203	982	1266	1618	1182	1132
ANKRD13A	1648	1610	1828	1403	1790	1569	1610	1563
ANKRD13B	612	532	461	463	1225	1236	643	677
ANKRD13C	2120	1968	2373	1937	2331	1790	2249	2148
ANKRD13D	478	394	352	307	604	842	484	622
ANKRD16	300	340	302	236	453	529	453	485
ANKRD17	4629	4160	4747	4854	7404	5161	4538	4759
ANKRD18A	362	281	335	247	727	1013	342	437
ANKRD18B	640	609	523	446	1109	1693	613	722
ANKRD18CP	62	42	47	36	65	91	37	45
ANKRD18DP	0	3	12	5	5	0	1	0
ANKRD19P	418	318	238	151	687	813	208	186
ANKRD2	2	0	0	3	1	1	5	4
ANKRD20A1	6	10	5	6	27	14	7	16
ANKRD20A11P	0	0	0	0	0	0	0	0
ANKRD20A19P	1	0	0	0	0	0	0	0
ANKRD20A21P	0	0	0	0	1	0	0	0
ANKRD20A2P	6	3	3	6	1	21	7	4
ANKRD20A3P	10	2	1	2	3	7	7	9
ANKRD20A4-ANKRD20A20P	70	53	46	46	86	127	50	68
ANKRD20A5P	26	20	26	13	50	87	28	31
ANKRD20A8P	15	17	14	19	35	103	18	18
ANKRD20A9P	0	0	0	0	0	0	0	0
ANKRD22	0	0	0	0	0	0	0	0
ANKRD23	85	86	59	64	159	202	93	80
ANKRD24	73	66	32	18	59	118	70	75
ANKRD26	1754	1647	1648	1297	1694	2195	1964	1666
ANKRD26P1	2	3	1	1	6	14	1	1
ANKRD26P3	0	0	0	0	0	0	0	0
ANKRD27	1980	1876	1838	1530	2095	1855	1848	1973
ANKRD28	1921	1717	1964	1739	2357	1683	1747	1968
ANKRD29	154	153	150	115	131	170	125	131
ANKRD30A	0	0	0	0	0	1	0	1
ANKRD30B	0	0	0	0	1	0	0	0
ANKRD30BL	0	0	0	0	0	0	0	0
ANKRD30BP2	0	0	1	0	0	1	0	0
ANKRD30BP3	0	0	0	0	0	0	0	0
ANKRD31	27	26	18	18	18	29	11	37
ANKRD33	0	0	0	0	1	2	0	0
ANKRD33B	544	512	390	298	711	496	494	541
ANKRD34A	111	110	137	148	254	204	133	142
ANKRD34B	104	120	103	84	87	88	50	94
ANKRD34C	0	0	0	0	2	3	0	0
ANKRD34C-AS1	0	0	0	0	0	0	0	0
ANKRD35	1	1	1	1	1	2	0	1
ANKRD36	456	384	382	263	599	728	406	407
ANKRD36B	282	223	236	135	316	430	226	222
ANKRD36BP1	0	0	0	0	0	0	0	0
ANKRD36BP2	0	0	0	0	1	1	1	0
ANKRD36C	454	385	300	220	558	849	394	339
ANKRD37	2	1	0	1	1	5	2	1
ANKRD39	278	212	336	252	487	551	398	519
ANKRD40	2386	2059	2129	2180	3805	3017	2311	2774
ANKRD40CL	0	0	0	0	1	3	0	4
ANKRD42	357	267	301	308	488	435	319	403
ANKRD44	243	187	185	131	218	138	162	141
ANKRD44-AS1	0	0	0	0	0	0	0	0
ANKRD44-IT1	0	0	0	1	0	4	0	1
ANKRD45	5	3	2	1	1	9	1	0
ANKRD46	1754	2119	1679	1254	1260	992	1962	1697
ANKRD49	607	746	711	576	526	588	723	710
ANKRD50	1079	896	1029	906	1658	968	950	1009
ANKRD52	2746	2060	2570	2958	5597	3632	2614	3081
ANKRD53	11	7	2	2	12	11	3	9
ANKRD54	1198	920	945	782	1380	1767	1237	1420
ANKRD55	0	0	0	0	0	0	5	1
ANKRD6	375	297	257	247	438	365	268	285
ANKRD60	0	0	0	0	0	0	0	0
ANKRD61	26	19	10	18	70	46	18	19
ANKRD62	0	0	0	0	0	0	1	1
ANKRD62P1-PARP4P3	0	0	0	0	0	1	0	0
ANKRD63	119	82	113	125	252	165	83	96
ANKRD65	4	3	1	3	2	14	4	7
ANKRD66	0	0	0	0	0	0	0	0
ANKRD7	24	45	23	19	7	13	26	16
ANKRD9	1139	1152	1152	845	1554	1735	1667	1773
ANKS1A	1938	1547	1800	1754	2834	2080	1911	2157
ANKS1B	27	15	9	11	14	20	21	12
ANKS3	465	402	503	431	805	1086	580	645
ANKS4B	0	0	0	0	0	0	0	0
ANKS6	2466	2229	1678	1376	2827	2893	2059	2216
ANKUB1	0	0	2	0	0	0	1	0
ANKZF1	849	810	750	566	1151	1235	811	764
ANLN	3996	3913	5644	4380	4661	2968	5341	4811
ANO1	6	10	0	6	9	3	0	2
ANO10	820	746	930	832	949	1137	977	1095
ANO2	10	7	5	1	5	5	4	7
ANO3	1	1	0	0	4	1	2	1
ANO3-AS1	0	0	0	0	0	0	0	0
ANO4	43	49	31	27	27	29	21	28
ANO5	1082	998	1056	662	898	579	1011	931
ANO6	1584	1402	1289	1050	1456	918	1076	1017
ANO7	119	80	111	87	173	117	66	97
ANO7L1	10	15	11	11	17	29	12	24
ANO8	729	518	499	366	1114	1001	582	516
ANO9	3	0	0	1	3	3	2	1
ANOS1	5	4	1	1	3	5	5	3
ANP32A	10202	9895	13302	11026	12109	12490	14389	13844
ANP32A-IT1	19	4	5	5	66	40	21	12
ANP32AP1	31	15	43	28	59	44	51	57
ANP32B	11127	9912	10487	9092	9857	12755	12588	12839
ANP32C	2	2	5	7	5	2	11	4
ANP32D	1	2	2	1	3	4	9	9
ANP32E	9934	9413	10385	8478	8711	7225	9598	9042
ANPEP	6	5	0	3	2	17	3	9
ANTKMT	756	760	870	687	1138	1659	1417	1272
ANTXR1	1584	1210	1303	1323	1958	1412	1170	1423
ANTXR2	455	402	428	367	411	269	350	445
ANTXRL	1	0	0	0	0	0	0	0
ANTXRLP1	0	0	0	0	0	0	0	0
ANXA1	110	105	105	50	158	126	102	98
ANXA10	0	0	0	0	1	0	0	0
ANXA11	3614	3033	3033	2617	4238	5384	4112	4548
ANXA13	0	0	0	0	0	0	0	0
ANXA2	2403	2431	4066	2804	4346	4510	3597	3307
ANXA2P1	5	0	6	2	4	5	3	0
ANXA2P2	17	13	27	23	27	34	28	32
ANXA2P3	0	0	0	2	2	0	0	0
ANXA2R	29	25	16	10	24	28	15	9
ANXA3	106	128	88	57	78	81	73	83
ANXA4	607	630	539	355	507	536	632	778
ANXA5	5732	5194	5965	5689	6143	6527	5989	6382
ANXA6	4120	3754	4652	3660	4167	5003	5782	5590
ANXA7	2609	2333	2929	2564	3170	2987	3076	3248
ANXA8	1	2	0	2	0	2	0	0
ANXA8L1	0	0	0	0	0	0	0	0
ANXA9	204	176	150	131	217	215	175	174
AOAH	2	6	4	3	6	10	2	0
AOAH-IT1	0	0	0	0	0	0	0	0
AOC1	0	0	1	0	0	0	0	2
AOC2	50	55	46	63	147	165	58	86
AOC3	38	28	28	24	67	95	31	45
AOC4P	1	0	0	2	2	6	1	3
AOPEP	433	385	448	339	492	481	428	491
AOX1	1	2	2	0	3	8	1	3
AOX3P-AOX2P	0	0	0	0	1	0	0	0
AP1AR	1837	1897	2135	1614	1717	1431	2074	1859
AP1B1	5533	4292	4638	4441	7596	7452	6305	7271
AP1B1P1	0	0	0	1	1	1	0	0
AP1G1	3232	2851	4157	3982	5007	3441	3303	3405
AP1G2	451	313	278	177	811	760	335	325
AP1M1	1996	1604	1726	1739	3165	3338	2367	2908
AP1M2	1	5	0	4	14	19	3	3
AP1S1	1800	1674	1910	1350	1333	1818	2248	2042
AP1S2	1588	1639	1574	1064	1115	797	1500	1358
AP1S3	667	638	742	702	814	727	797	815
AP2A1	2796	2317	2268	2093	4118	4215	3658	3713
AP2A2	279	235	230	203	398	346	257	304
AP2B1	6539	5035	6222	5756	9038	6813	6955	7304
AP2M1	6653	5494	6936	6033	9058	9994	8728	9483
AP2S1	2620	2293	2929	2465	3560	5513	4561	5178
AP3B1	2142	1990	2486	2060	2439	2043	2613	2457
AP3B2	133	107	78	97	223	313	90	172
AP3D1	7168	5554	5511	6056	12161	12183	7731	9324
AP3M1	3220	3018	3473	2941	3414	2518	3504	3452
AP3M2	1230	1130	1301	1051	1335	1164	1323	1408
AP3S1	2041	2163	2367	1751	1711	1644	2803	2292
AP3S2	13	9	5	12	17	27	10	14
AP4B1	248	173	192	246	454	474	290	322
AP4B1-AS1	4	0	3	3	16	10	3	3
AP4E1	619	477	564	603	980	611	489	630
AP4M1	287	261	195	239	405	393	386	403
AP4S1	313	283	279	243	317	344	317	357
AP5B1	1412	1269	1253	1267	2429	2162	1347	1636
AP5M1	1627	1734	2326	1834	1901	1205	2013	1736
AP5S1	360	319	354	324	606	689	515	606
AP5Z1	774	608	602	474	1158	1174	831	912
APAF1	837	643	762	589	915	453	635	643
APBA1	16	21	13	9	21	11	14	17
APBA2	10	16	19	5	8	10	9	26
APBA3	368	350	357	292	556	722	429	512
APBB1	1810	1448	1427	1288	2209	2579	1579	1853
APBB1IP	0	1	3	2	1	5	0	1
APBB2	309	269	286	257	299	205	187	241
APBB3	540	333	287	215	574	510	409	431
APC	1709	1417	2146	1977	2487	1459	1276	1487
APC2	461	389	242	221	578	564	472	550
APCDD1	95	86	81	41	148	81	79	90
APCDD1L	0	0	0	0	4	6	1	1
APCDD1L-DT	1	2	1	0	0	5	0	2
APCS	0	0	0	0	0	0	0	0
APEH	4672	4140	3889	2863	4149	4636	4785	4812
APELA	1	1	0	0	1	4	3	0
APEX1	4760	4410	6442	5792	6597	7174	6887	7433
APEX2	1147	1034	1337	1127	1459	1828	1655	1885
APH1A	4329	3916	3977	3285	4196	4336	4920	5308
APH1B	260	215	281	252	346	229	150	164
API5	6863	6429	9511	7801	8425	6251	7600	7749
APIP	1126	1217	1381	1058	1018	1087	1488	1303
APLF	117	130	76	63	78	63	79	85
APLN	61	73	78	51	73	110	79	75
APLNR	0	0	0	0	0	1	0	0
APLP1	455	370	345	277	799	758	404	502
APLP2	11007	9165	10031	9498	13662	12116	12136	13104
APMAP	2486	2169	2613	2223	3398	3679	3428	3553
APOA1	7	11	5	2	6	11	10	4
APOA1-AS	3	0	0	0	7	2	0	1
APOA2	0	0	0	0	1	0	0	0
APOA4	0	1	0	0	0	0	0	0
APOA5	1	0	0	2	0	0	0	0
APOB	0	0	0	0	0	0	0	0
APOBEC1	0	0	0	0	0	0	0	0
APOBEC2	3	5	2	0	9	23	6	9
APOBEC3A	1	0	0	0	0	0	0	1
APOBEC3B	40	53	59	32	47	68	45	30
APOBEC3B-AS1	0	0	0	0	0	0	0	0
APOBEC3C	790	750	710	555	769	1127	895	839
APOBEC3D	34	31	20	22	34	70	21	26
APOBEC3F	146	119	105	99	136	196	99	135
APOBEC3G	4	4	2	2	4	3	3	4
APOBEC3H	5	4	4	2	5	10	2	2
APOBEC4	0	3	0	0	3	0	0	0
APOBR	3	4	3	1	8	12	4	6
APOC1	289	311	292	245	344	425	352	347
APOC1P1	3	7	5	7	3	15	4	4
APOC2	0	0	0	0	0	0	0	0
APOC3	0	0	0	0	0	0	0	0
APOC4	0	0	0	0	0	0	0	0
APOC4-APOC2	0	0	0	0	0	1	0	0
APOD	2	1	0	4	3	1	3	0
APOE	398	438	368	302	467	873	318	272
APOF	0	2	0	0	6	3	0	1
APOH	0	0	0	0	0	0	0	0
APOL1	0	0	0	1	1	0	0	0
APOL2	240	186	209	223	341	587	209	224
APOL3	0	0	0	0	0	1	0	0
APOL4	0	0	0	0	1	4	0	0
APOL5	0	0	0	0	0	0	0	0
APOL6	0	2	2	0	1	0	2	1
APOLD1	220	206	156	107	151	112	142	147
APOM	0	0	0	0	0	0	0	0
APOO	722	819	929	714	735	806	1141	912
APOOL	1514	1658	1739	1284	1416	954	1827	1690
APOOP5	0	0	0	0	1	0	0	2
APP	12528	11194	11246	9480	12250	10552	13498	13932
APPBP2	1966	1743	1925	1739	2269	1660	1771	1726
APPL1	3325	2837	3103	2565	3305	2218	2858	2735
APPL2	945	780	750	556	936	741	790	827
APRT	4466	4042	4712	4095	5503	7828	7335	7200
APTR	399	390	407	320	438	503	487	496
APTX	1277	1239	1657	1411	1540	1741	1897	1933
AQP1	13	18	7	5	26	42	16	25
AQP10	0	3	0	0	1	2	0	1
AQP11	59	64	50	37	75	97	64	49
AQP12A	0	0	0	0	0	0	0	0
AQP12B	0	0	0	0	2	2	0	0
AQP2	0	0	0	0	3	0	0	0
AQP3	81	99	89	78	137	217	69	70
AQP4	20	20	28	28	16	16	16	22
AQP4-AS1	0	0	0	0	1	3	0	2
AQP5	0	0	0	0	0	0	0	2
AQP6	9	8	2	5	14	10	2	6
AQP7	6	6	3	1	8	17	1	3
AQP7P1	0	1	4	0	3	2	0	2
AQP7P3	0	0	0	0	0	1	0	0
AQP8	0	0	0	0	0	5	0	5
AQP9	0	0	0	0	0	0	0	0
AQR	1681	1412	2233	1847	2311	1574	1967	2095
AR	12	7	17	8	23	13	19	15
ARAF	1515	1218	1264	1117	2426	2660	1658	1954
ARAP1	2271	1944	1970	1527	3044	3418	2619	2754
ARAP1-AS2	3	3	3	2	11	4	0	0
ARAP2	269	242	343	282	307	194	229	229
ARAP3	110	91	77	86	124	139	34	53
ARC	24	52	42	58	170	169	42	97
ARCN1	5959	5078	5658	6383	8314	7202	5810	7052
AREG	6	4	12	8	9	17	12	7
AREL1	1266	1075	1196	1183	1864	1304	1108	1306
ARF1	20341	18467	18427	17533	24694	28061	26199	31659
ARF3	6292	5702	7146	5835	7306	6392	8313	8344
ARF4	4120	4384	6100	5327	5777	5581	6541	6881
ARF4-AS1	35	38	29	12	7	51	39	30
ARF5	3340	2950	2992	2310	2580	3485	4297	4200
ARF6	3787	3242	3835	3233	4410	3989	4272	4694
ARFGAP1	2557	2306	2388	2229	4186	4666	3137	3650
ARFGAP2	1518	1273	1439	1181	2056	2335	2091	2440
ARFGAP3	1332	1323	1396	1012	1151	1107	1218	1343
ARFGEF1	1697	1576	1779	1365	1857	973	1367	1370
ARFGEF1-DT	0	6	6	5	3	7	5	7
ARFGEF2	1905	1606	1795	1645	2643	1514	1535	1635
ARFGEF3	782	738	614	572	1171	682	462	643
ARFIP1	1265	1328	1625	1257	1149	914	1516	1290
ARFIP2	2030	1845	2618	2237	2656	2939	2210	2658
ARFRP1	677	541	599	534	935	1238	819	891
ARG1	5	1	4	1	7	4	7	6
ARG2	349	338	544	406	416	419	412	425
ARGFX	0	1	0	0	0	1	0	0
ARGFXP2	6	3	3	3	17	16	3	4
ARGLU1	4318	4527	3730	2780	4288	3298	3533	3215
ARHGAP1	693	614	561	548	1346	1250	953	1183
ARHGAP10	418	390	363	365	597	582	462	550
ARHGAP11A	26	19	28	17	49	34	23	36
ARHGAP11A-SCG5	0	0	0	0	0	0	0	0
ARHGAP11B	0	0	0	0	0	0	0	0
ARHGAP12	789	682	857	755	735	561	653	625
ARHGAP15	0	0	0	0	0	0	0	0
ARHGAP15-AS1	0	0	0	0	0	0	0	0
ARHGAP17	35	28	47	64	118	109	48	65
ARHGAP18	528	456	589	480	392	340	513	501
ARHGAP19	2338	2302	2351	1683	1883	1607	2680	2237
ARHGAP19-SLIT1	2	0	0	0	4	2	0	0
ARHGAP20	45	37	16	13	49	28	29	22
ARHGAP21	2388	2068	2074	2103	3150	1901	1886	2147
ARHGAP22	482	447	537	538	699	911	636	850
ARHGAP22-IT1	0	0	0	0	0	2	0	0
ARHGAP23	8	5	3	16	6	8	4	6
ARHGAP24	102	81	83	70	88	64	66	66
ARHGAP25	1	6	3	0	1	2	2	3
ARHGAP26	364	306	367	385	601	549	318	449
ARHGAP26-AS1	0	0	0	0	0	0	0	0
ARHGAP26-IT1	0	0	0	0	0	0	0	0
ARHGAP27	0	0	0	0	0	2	0	0
ARHGAP27P1	62	74	67	49	207	240	61	73
ARHGAP27P1-BPTFP1-KPNA2P3	144	98	123	87	284	284	119	102
ARHGAP27P2	24	12	18	9	19	26	24	17
ARHGAP28	145	134	134	120	146	78	133	115
ARHGAP28-AS1	0	0	0	0	0	0	3	4
ARHGAP29	664	673	925	729	761	571	706	754
ARHGAP29-AS1	0	0	0	0	0	1	0	0
ARHGAP30	26	11	13	7	39	70	23	42
ARHGAP31	192	185	185	189	266	121	156	205
ARHGAP31-AS1	2	0	8	1	11	5	6	3
ARHGAP32	781	623	494	518	886	523	462	603
ARHGAP33	325	212	210	172	475	413	382	425
ARHGAP35	3312	2562	2730	2587	4007	2854	2121	2341
ARHGAP36	5	5	0	5	1	5	1	2
ARHGAP39	723	600	591	569	1203	1110	763	934
ARHGAP4	87	84	32	14	79	121	59	62
ARHGAP40	9	6	9	4	18	11	3	5
ARHGAP42	238	203	250	190	303	201	190	192
ARHGAP42-AS1	3	6	1	0	1	2	2	3
ARHGAP44	507	509	463	391	592	584	493	557
ARHGAP44-AS1	0	0	0	0	0	0	0	0
ARHGAP45	274	212	306	314	599	693	349	414
ARHGAP5	3085	2742	3515	2607	3845	2140	2842	2578
ARHGAP5-AS1	0	0	0	0	0	0	0	0
ARHGAP6	0	2	4	0	1	7	7	5
ARHGAP8	0	1	0	2	4	6	0	0
ARHGAP9	13	5	5	1	4	13	2	5
ARHGDIA	7995	6418	7660	8120	15507	20264	11390	14251
ARHGDIB	0	0	0	1	0	2	1	0
ARHGDIG	437	386	372	261	413	864	611	794
ARHGEF1	1222	949	969	883	1756	1948	1361	1600
ARHGEF10	2	4	7	4	13	3	2	6
ARHGEF10L	354	298	245	157	312	290	328	413
ARHGEF11	1324	997	955	862	1872	1339	1057	1229
ARHGEF12	5203	4107	4562	3829	6887	3404	3445	3348
ARHGEF15	3	1	2	1	3	1	4	2
ARHGEF16	199	159	203	138	234	243	207	209
ARHGEF17	524	357	370	278	418	408	327	339
ARHGEF18	1420	1214	1329	1381	2283	2243	1760	2018
ARHGEF19	36	26	63	39	91	106	92	83
ARHGEF2	1773	1429	1177	1102	2276	2020	1362	1468
ARHGEF2-AS1	0	0	0	0	0	1	0	0
ARHGEF2-AS2	10	6	9	3	21	23	7	4
ARHGEF25	997	937	885	642	1200	1176	906	827
ARHGEF26	7	10	4	7	10	10	11	6
ARHGEF26-AS1	14	12	19	9	9	16	17	9
ARHGEF28	97	112	115	90	92	88	57	74
ARHGEF3	324	361	415	426	496	553	360	407
ARHGEF3-AS1	0	0	0	0	3	0	0	0
ARHGEF33	1	7	3	3	25	20	5	4
ARHGEF34P	0	0	0	0	0	0	0	0
ARHGEF35	0	0	0	0	0	0	0	0
ARHGEF35-AS1	0	0	0	0	0	0	0	0
ARHGEF37	94	92	64	60	88	65	84	94
ARHGEF38	10	13	12	7	5	11	3	5
ARHGEF38-IT1	0	0	0	0	0	0	0	0
ARHGEF39	788	684	866	674	930	869	853	757
ARHGEF4	596	566	536	434	640	748	517	627
ARHGEF40	691	675	571	352	700	704	614	703
ARHGEF5	0	0	0	0	0	0	0	0
ARHGEF6	956	1025	800	541	834	693	636	714
ARHGEF7	1294	1091	966	1024	1978	1369	1101	1239
ARHGEF7-AS1	1	2	0	0	0	0	0	0
ARHGEF7-AS2	0	0	2	1	0	2	3	1
ARHGEF9	831	707	607	423	743	666	704	749
ARHGEF9-IT1	0	0	0	0	1	0	0	0
ARID1A	3359	2458	2587	2569	5956	3777	2800	3155
ARID1B	2708	2113	2212	2046	3760	2530	2323	2607
ARID2	1392	1225	1435	1209	1797	1122	1092	1247
ARID3A	1517	1184	1206	985	1972	1720	1328	1236
ARID3B	1646	1590	1611	1669	2977	2640	1629	2203
ARID3C	35	30	21	12	43	63	15	36
ARID4A	1150	1067	1207	833	937	1114	1090	899
ARID4B	3370	2947	3420	2816	3846	4597	3440	3470
ARID5A	287	235	301	296	454	650	400	486
ARID5B	613	523	536	522	891	532	464	415
ARIH1	3459	3177	3517	2940	4055	3294	3298	3285
ARIH2	4867	4347	4861	4540	6899	6724	4870	5465
ARIH2OS	59	44	62	14	49	55	72	38
ARL1	2339	2393	2711	2128	2008	1844	2596	2594
ARL10	2906	2299	2042	1771	3792	2467	1806	2096
ARL11	0	3	0	0	3	2	0	1
ARL13A	3	3	4	0	4	5	2	3
ARL13B	1268	1175	1475	1102	1378	1316	1197	1182
ARL14	0	0	0	0	4	2	2	1
ARL14EP	1038	1219	1172	897	981	912	1373	1278
ARL14EPL	1	2	0	0	2	5	0	0
ARL15	761	685	909	774	713	588	874	746
ARL16	929	883	967	920	1145	1770	1360	1297
ARL17A	61	96	81	84	77	87	75	59
ARL17B	273	235	246	207	531	277	208	199
ARL2	679	629	804	647	915	1478	1315	1337
ARL2-SNX15	1	1	3	1	4	3	1	0
ARL2BP	1974	1794	2021	1973	2452	2351	2292	2385
ARL3	1119	1097	1108	873	1082	1243	1193	994
ARL4A	306	291	505	469	381	394	460	468
ARL4C	899	779	887	839	1538	1517	1109	1256
ARL4D	417	368	355	279	412	587	501	534
ARL5A	2613	2496	2971	2485	2625	2000	3131	2568
ARL5B	4708	4892	6086	4463	4571	2958	4733	4647
ARL5C	4	0	1	0	0	2	4	2
ARL6	779	807	925	636	672	486	736	631
ARL6IP1	7827	7420	8084	6058	6485	5605	10006	8613
ARL6IP4	3466	3460	3752	2975	3696	5967	4988	5065
ARL6IP5	3380	3466	4240	3135	2584	2596	3702	3086
ARL6IP6	2089	2041	1712	1101	1403	1143	1974	1723
ARL8A	942	888	840	609	919	1096	989	1102
ARL8B	2610	2339	2560	2243	2386	2166	2964	3148
ARL9	1	3	2	1	5	16	1	6
ARLNC1	3	3	7	8	10	4	6	3
ARMC1	1661	1751	2389	1729	1737	1461	2338	2202
ARMC10	404	384	362	303	312	323	490	492
ARMC12	3	5	2	2	13	8	1	2
ARMC2	65	51	71	61	74	62	67	57
ARMC2-AS1	0	0	0	0	0	0	1	1
ARMC3	22	35	38	14	19	7	22	12
ARMC5	636	455	542	536	1004	1050	756	865
ARMC6	1562	1531	2144	1948	2529	3071	2622	2900
ARMC7	428	357	434	487	846	1007	577	677
ARMC8	922	1005	1235	995	1125	795	1213	1214
ARMC9	784	651	728	628	990	968	758	860
ARMCX1	0	2	3	2	5	11	1	1
ARMCX2	49	36	66	32	40	54	47	95
ARMCX3	1920	1696	1714	1425	2032	1802	1807	2031
ARMCX4	193	147	113	105	295	208	109	158
ARMCX5	690	683	786	650	623	611	870	756
ARMCX5-GPRASP2	49	42	43	41	64	47	41	62
ARMCX6	259	270	372	288	373	417	468	409
ARMH1	12	4	1	3	6	16	7	9
ARMH2	4	2	2	0	5	11	1	1
ARMH3	949	757	1068	964	1407	1357	1002	1143
ARMH4	292	199	229	208	293	239	168	186
ARMS2	3	0	0	0	6	4	0	2
ARMT1	2414	2535	2751	2041	1661	1499	2693	2239
ARNT	2035	1737	1698	1585	2341	1732	1666	1780
ARNT2	990	879	680	593	992	775	851	1200
ARNTL	243	187	231	197	200	223	173	176
ARNTL2	1315	1221	1309	928	1163	924	1564	1457
ARNTL2-AS1	0	0	1	0	1	0	0	0
ARPC1A	3557	2996	3490	3206	4810	5567	4314	4494
ARPC1B	1050	925	1309	1174	1970	2733	1922	2051
ARPC2	4149	4226	5534	4249	4919	6159	6552	5864
ARPC3	4425	4594	5841	4428	3567	4190	5985	5160
ARPC4	784	669	995	990	1599	2404	1771	2111
ARPC4-TTLL3	0	0	0	0	0	0	0	0
ARPC5	4985	4294	5460	4664	5607	5576	6217	6300
ARPC5L	1247	1125	1248	1171	1740	2275	1492	1712
ARPIN	2678	2108	1315	934	1623	1265	1266	1396
ARPIN-AP3S2	0	0	0	0	0	0	0	0
ARPP19	3892	3546	3742	3108	4186	3275	4042	3726
ARPP21	0	0	1	0	0	0	0	0
ARR3	7	6	5	5	25	21	4	12
ARRB1	586	467	516	512	909	939	508	608
ARRB2	2558	2369	2726	2304	3247	3642	3442	3659
ARRDC1	830	755	878	633	1307	1471	932	826
ARRDC1-AS1	579	554	651	520	1030	1185	946	924
ARRDC2	287	262	319	294	335	416	323	349
ARRDC3	359	446	446	334	533	426	1117	1311
ARRDC3-AS1	66	78	81	45	44	52	58	62
ARRDC4	2202	2046	1415	727	893	747	1579	1317
ARRDC5	0	0	0	0	2	1	1	0
ARSA	527	395	328	244	908	1049	547	466
ARSB	390	347	296	308	545	449	354	473
ARSD	1	1	0	0	1	0	0	0
ARSD-AS1	0	0	0	0	0	0	0	0
ARSF	0	0	0	0	0	0	0	0
ARSG	289	241	169	142	223	239	233	243
ARSH	0	0	0	0	0	0	0	0
ARSI	1	5	1	2	2	4	7	1
ARSJ	58	34	89	62	93	56	31	54
ARSK	533	552	538	417	360	356	432	385
ARSL	1	0	3	1	4	0	3	2
ART1	6	6	9	5	6	5	6	11
ART3	0	0	2	0	4	3	0	0
ART4	0	0	0	2	1	0	1	1
ART5	213	184	224	122	154	226	262	166
ARTN	24	16	11	11	28	36	6	10
ARV1	1738	1724	2073	1694	1544	1572	2261	1933
ARVCF	736	675	724	484	1089	1333	973	974
ARX	9	6	1	4	3	4	5	2
AS-PTPRE	0	0	0	0	0	1	0	0
AS3MT	4	0	2	0	2	7	3	3
ASAH1	1397	1413	1547	1023	1035	982	1647	1502
ASAH2	109	110	116	94	98	72	110	99
ASAH2B	416	438	493	340	388	296	454	400
ASAP1	1381	1033	1044	1015	1964	1399	1109	1260
ASAP1-IT1	1	0	0	0	1	1	0	0
ASAP1-IT2	2	1	0	0	4	20	0	0
ASAP2	612	564	450	343	542	320	396	495
ASAP3	5	3	5	5	14	5	4	1
ASB1	469	438	479	520	735	462	523	620
ASB10	3	5	6	2	2	8	2	4
ASB11	0	4	1	0	2	1	1	0
ASB12	7	6	2	14	17	21	7	7
ASB13	2048	1807	1631	1308	1361	1500	1740	1638
ASB14	27	17	16	14	61	56	22	28
ASB15	0	0	0	0	1	1	2	0
ASB15-AS1	0	0	0	1	0	1	0	0
ASB16	68	30	45	36	198	185	72	69
ASB16-AS1	162	113	130	74	290	353	189	202
ASB17	0	0	0	0	0	0	0	0
ASB18	5	2	3	3	8	30	11	12
ASB2	0	0	0	0	0	0	0	0
ASB3	22	23	18	9	24	32	33	32
ASB4	0	0	0	0	1	1	0	0
ASB5	5	1	0	0	3	1	2	2
ASB6	1008	803	965	1135	1958	2159	1516	1760
ASB7	721	642	824	717	919	651	722	724
ASB8	811	738	849	734	895	1130	874	913
ASB9	0	0	0	0	1	1	0	0
ASB9P1	1	1	0	1	2	5	3	1
ASCC1	1201	1172	1324	968	1119	1181	1433	1236
ASCC2	1918	1546	1432	1560	2997	3472	2192	2744
ASCC3	3824	3221	4684	3725	4253	2632	3520	3651
ASCL1	0	0	1	0	0	0	0	1
ASCL2	0	0	0	2	2	0	0	0
ASCL3	0	3	0	3	2	5	0	2
ASCL4	0	0	0	0	0	0	0	0
ASCL5	3	2	4	7	11	17	4	7
ASDURF	0	0	0	0	0	0	0	0
ASF1A	786	664	1050	823	800	872	891	771
ASF1B	0	0	0	0	0	0	0	0
ASGR1	44	68	47	27	50	66	24	34
ASGR2	0	0	0	0	0	0	0	2
ASH1L	2331	1707	1804	1900	3570	1981	1423	1551
ASH1L-AS1	87	90	64	43	121	121	72	70
ASH2L	2150	1871	2152	1594	1776	1669	2301	2259
ASIC1	1387	1102	1027	806	1391	1450	1211	1156
ASIC2	0	0	1	0	0	0	0	0
ASIC3	140	118	93	81	228	324	119	128
ASIC4	5	9	1	0	7	19	1	11
ASIC4-AS1	0	0	0	0	2	0	0	0
ASIC5	0	0	0	0	0	0	0	0
ASIP	7	2	4	5	20	33	7	5
ASL	457	274	386	268	608	772	494	568
ASMT	0	0	0	0	0	0	0	0
ASMT_1	0	0	0	0	0	0	0	0
ASMTL	0	0	0	0	0	0	0	0
ASMTL_1	0	0	0	0	0	0	0	0
ASMTL-AS1	0	0	0	0	0	0	0	0
ASMTL-AS1_1	0	0	0	0	0	0	0	0
ASNS	300	278	180	39	70	53	206	107
ASNSD1	2070	2234	2386	1868	1948	2083	2800	2498
ASNSP1	429	340	152	43	18	34	101	105
ASPA	0	0	0	0	1	1	0	0
ASPDH	32	31	25	12	65	69	19	36
ASPG	10	11	6	5	10	19	1	4
ASPH	3576	3509	3493	2502	3103	2123	3516	3413
ASPHD1	48	48	52	45	102	171	44	53
ASPHD2	140	95	129	101	176	190	130	166
ASPM	6696	6231	8767	6325	7067	3788	6228	5170
ASPN	1	0	1	1	1	3	0	0
ASPRV1	104	70	60	51	145	136	50	57
ASPSCR1	951	780	699	539	1121	1540	1126	1289
ASRGL1	1165	1028	1281	992	1313	1723	1414	1501
ASS1	4247	3426	1519	952	839	1287	1716	1601
ASTE1	252	249	350	306	349	322	302	352
ASTL	0	0	2	0	0	2	0	1
ASTN1	6	1	5	1	1	8	1	2
ASTN2	115	106	106	60	99	106	141	132
ASTN2-AS1	0	0	0	0	0	0	0	0
ASXL1	2818	2064	2286	2386	4744	3455	2540	2922
ASXL2	1748	1285	1378	1466	2566	1440	1326	1375
ASXL3	225	168	200	148	285	204	126	151
ASZ1	0	0	0	0	0	0	0	0
ATAD1	3083	3295	2862	1899	1909	1595	2971	2608
ATAD2	4305	4503	5062	3321	3679	2440	4563	3790
ATAD2B	939	762	931	746	1233	716	787	738
ATAD3A	3013	2536	2925	2783	5291	6538	4609	5451
ATAD3B	1857	1500	2097	2053	5031	5859	3316	4342
ATAD3C	5	4	2	1	8	10	2	5
ATAD5	1591	1439	1450	1102	1723	1292	1365	1334
ATAT1	0	0	0	0	0	0	0	0
ATCAY	2	1	0	0	2	3	0	0
ATE1	1581	1532	1586	1262	1373	933	1358	1352
ATE1-AS1	8	5	0	4	7	10	2	6
ATF1	1172	1288	1301	1119	1157	956	1343	1371
ATF2	1844	1714	1897	1470	1858	1252	1787	1705
ATF3	1744	2150	1666	890	1740	3093	1823	3546
ATF4	34730	32279	26866	17280	17207	24028	34537	28117
ATF5	189	179	215	265	481	555	352	414
ATF6	2539	2500	2553	1884	2274	1886	2668	2766
ATF6B	0	0	0	0	0	0	0	0
ATF7	408	304	304	290	499	495	355	449
ATF7-NPFF	0	0	0	0	3	1	0	0
ATF7IP	1663	1308	1240	1174	2472	1512	1459	1495
ATF7IP2	166	133	134	127	167	222	178	161
ATG10	364	406	239	132	152	189	313	275
ATG101	616	656	924	794	840	1375	1004	1054
ATG12	1391	1399	1257	1026	1361	1240	1489	1398
ATG13	1895	1641	1538	1451	2115	2061	1787	1954
ATG14	570	581	651	487	813	655	813	711
ATG16L1	3	1	3	7	5	2	4	9
ATG16L2	313	284	205	158	426	485	170	183
ATG2A	1040	814	1027	1061	2378	2119	1159	1391
ATG2B	1799	1489	1600	1403	2195	1267	1012	1216
ATG3	1769	1763	2201	1686	1707	2164	2358	2272
ATG4A	642	633	797	668	698	754	770	725
ATG4B	1688	1327	1305	1221	2216	2920	1973	2036
ATG4C	1709	1752	1884	1439	1364	1302	2241	1912
ATG4D	726	658	712	617	1202	1358	852	1081
ATG5	1121	1212	1341	1110	1029	1136	1471	1313
ATG7	809	742	892	720	979	1040	1030	1075
ATG9A	1989	1656	1848	1856	2934	3040	1918	2255
ATG9B	18	11	16	18	29	61	5	11
ATIC	4208	3949	5208	4955	5524	6180	5226	6174
ATL1	215	177	228	195	189	174	158	190
ATL2	2598	2698	2872	2343	2831	2105	2533	2463
ATL3	800	616	726	644	957	933	908	1006
ATM	2477	2079	2129	1385	2620	1521	1771	1520
ATMIN	1313	1048	1229	1315	1730	1374	1307	1445
ATN1	2309	1819	2039	2008	4480	3788	2216	2725
ATOH1	28	29	25	22	16	24	17	26
ATOH7	2	14	4	8	9	8	4	13
ATOH8	32	14	14	12	28	35	18	27
ATOX1	544	549	642	487	597	1061	945	952
ATP10A	0	0	0	0	0	0	0	0
ATP10B	0	0	1	0	0	0	0	0
ATP10D	204	241	386	307	310	236	286	244
ATP11A	1350	1071	995	912	2010	1057	910	1094
ATP11A-AS1	0	1	0	0	6	1	1	2
ATP11AUN	0	0	0	0	0	0	0	0
ATP11B	2367	2328	2590	1738	2133	1254	1955	1831
ATP11C	3790	3604	4007	2626	3500	1940	3475	2925
ATP12A	10	4	7	1	17	11	7	9
ATP13A1	1865	1400	1622	1503	3957	4001	2326	3167
ATP13A2	2140	1798	1640	1471	3081	3511	2432	3150
ATP13A3	3319	3008	3686	2730	3613	1992	3130	3057
ATP13A4	2	2	1	0	2	1	2	2
ATP13A4-AS1	0	0	0	0	0	0	0	0
ATP13A5	0	1	1	0	0	1	1	1
ATP13A5-AS1	3	0	2	0	0	0	0	1
ATP1A1	16035	14873	18374	17093	22880	20231	18489	22040
ATP1A1-AS1	6	8	6	2	5	8	7	13
ATP1A2	0	0	1	0	3	3	0	0
ATP1A3	1160	887	804	777	1399	1773	805	916
ATP1A4	3	0	0	0	0	2	0	2
ATP1B1	782	777	959	746	930	843	1061	1114
ATP1B2	167	139	115	102	253	220	161	113
ATP1B3	3786	3700	4457	4112	5095	5899	5296	5851
ATP1B4	0	0	0	1	0	1	1	1
ATP23	7	10	4	1	2	5	19	7
ATP2A1	79	47	46	27	95	125	48	54
ATP2A1-AS1	163	121	169	140	189	270	250	279
ATP2A2	8793	7472	8251	8321	14060	8919	8609	10289
ATP2A3	176	139	208	171	336	585	175	216
ATP2B1	3033	2563	3176	2491	3446	2640	2844	2993
ATP2B1-AS1	32	32	35	23	28	35	48	44
ATP2B2	3	1	0	2	3	10	4	2
ATP2B2-IT2	0	0	0	0	0	0	0	0
ATP2B3	48	29	51	18	51	46	21	22
ATP2B4	1433	1182	1211	1109	1945	1274	1046	1164
ATP2C1	2506	2517	2942	2336	2633	2076	2531	2701
ATP2C2	11	11	5	1	28	51	26	14
ATP2C2-AS1	4	6	5	5	30	17	5	13
ATP4A	5	1	4	2	11	11	4	3
ATP4B	1	0	0	0	1	0	0	0
ATP5F1A	13368	12322	15681	13124	14983	16203	17329	16939
ATP5F1B	27532	25146	30479	25203	27400	28454	34432	33333
ATP5F1C	6230	7240	7133	5083	4934	4973	8156	6906
ATP5F1D	2559	2115	2539	2086	3700	6067	4218	4382
ATP5F1E	77	69	112	83	82	55	71	50
ATP5IF1	1	0	0	1	0	0	0	0
ATP5MC1	2280	2338	3362	2747	3767	5471	4788	5188
ATP5MC2	6370	6619	6744	4821	5212	6511	9124	8145
ATP5MC3	6987	6976	9584	7717	7064	8752	11916	10729
ATP5ME	238	317	347	247	226	421	536	403
ATP5MF	791	703	918	723	791	1477	1272	1348
ATP5MF-PTCD1	0	0	0	0	0	0	0	0
ATP5MG	4236	4621	5396	3656	3820	5079	7019	6000
ATP5MGL	1	5	6	1	7	11	7	3
ATP5MJ	2545	3182	2941	1993	1968	2854	3765	3224
ATP5MK	2696	3417	3556	2499	2509	3484	4771	3897
ATP5PB	8489	8346	11131	8274	6938	8204	11727	10091
ATP5PD	3173	3341	3608	2721	2684	3843	5108	4369
ATP5PF	2215	2393	2875	2209	2457	3467	4172	3762
ATP5PO	6602	7075	7337	5327	4927	6730	9553	7350
ATP6AP1	4394	3561	3424	3491	6317	7027	4936	6241
ATP6AP1L	230	161	151	68	108	139	160	131
ATP6AP2	2988	2909	3656	2794	2831	2677	3739	3800
ATP6V0A1	2255	1803	1849	2014	3754	3609	2185	3171
ATP6V0A2	1480	1299	1286	1166	2156	1662	1410	1709
ATP6V0A4	1	0	0	0	0	1	0	2
ATP6V0B	2764	2698	3927	3386	4353	5621	5136	5983
ATP6V0C	3555	2821	3633	3610	7744	10508	6381	7827
ATP6V0CP3	0	0	0	0	0	0	0	0
ATP6V0D1	1687	1429	1590	1574	2887	3695	1978	2482
ATP6V0D1-DT	66	61	59	34	93	121	58	63
ATP6V0D2	2	1	0	0	1	1	1	3
ATP6V0E1	1126	1199	1554	1277	1560	2148	1947	2111
ATP6V0E2	2529	1896	2384	2252	3440	4755	3041	3263
ATP6V0E2-AS1	249	182	178	173	317	340	205	247
ATP6V1A	4722	4246	5263	4528	5715	4324	4549	4553
ATP6V1B1	61	56	24	34	68	112	55	76
ATP6V1B1-AS1	24	50	70	96	98	146	68	80
ATP6V1B2	1938	2062	2924	2324	2585	2354	2658	2746
ATP6V1C1	2044	2073	2793	2313	2693	2081	2476	2275
ATP6V1C2	56	48	53	37	61	72	40	43
ATP6V1D	1650	1803	2117	1546	1249	1423	2344	1939
ATP6V1E1	2728	2953	3448	2599	2297	2881	3621	3298
ATP6V1E2	160	118	113	112	104	173	135	133
ATP6V1F	3274	3039	3635	3007	3146	4574	4183	4179
ATP6V1FNB	40	23	19	21	48	50	33	36
ATP6V1G1	3692	4204	4026	3006	2879	3336	4693	4148
ATP6V1G2	0	0	0	0	0	0	0	0
ATP6V1G2-DDX39B	0	0	0	0	0	0	0	0
ATP6V1G3	0	0	0	0	0	0	0	0
ATP6V1H	1182	1009	1062	928	1299	1505	1249	1401
ATP7A	770	633	609	602	767	466	547	501
ATP7B	990	799	883	1007	1540	1016	1059	1057
ATP8A1	1734	1569	1224	725	1042	658	1088	973
ATP8A2	56	51	26	17	26	42	5	27
ATP8B1	41	28	34	23	65	83	62	57
ATP8B2	4055	3322	3226	3100	5221	4088	3552	3944
ATP8B3	34	25	25	18	28	46	25	19
ATP8B4	11	5	5	5	5	7	4	2
ATP8B5P	9	3	20	6	3	15	9	12
ATP9A	2348	1932	1510	1236	2393	1439	1816	1959
ATP9B	344	321	272	221	335	354	289	366
ATPAF1	5055	4708	5552	4377	4243	3974	6087	6021
ATPAF2	670	545	597	462	946	1064	1022	1088
ATPSCKMT	494	459	560	463	408	444	499	532
ATR	1317	1148	1720	1330	1790	1146	1442	1462
ATRAID	1945	2001	1688	1094	1287	1521	2283	2043
ATRIP	7	11	7	1	8	24	12	12
ATRIP-TREX1	7	7	9	10	16	16	12	12
ATRN	1995	1565	1634	1438	2111	1474	1704	1808
ATRNL1	375	370	289	214	272	193	239	243
ATRX	3189	2754	3317	2754	4745	4712	2992	2853
ATXN1	947	710	787	523	885	464	548	429
ATXN1-AS1	571	405	390	210	409	190	211	146
ATXN10	4159	3815	3868	3459	4296	4271	4382	4864
ATXN1L	1328	1107	1085	1175	2360	1408	1263	1422
ATXN2	1403	1123	1162	1258	2439	1866	1346	1522
ATXN2-AS	5	2	8	7	19	10	14	15
ATXN2L	4925	4050	3533	2971	7401	5806	4042	4898
ATXN3	848	841	739	518	622	661	852	783
ATXN3L	0	0	0	0	0	0	0	0
ATXN7	850	790	679	646	1329	868	693	784
ATXN7L1	279	173	250	174	313	349	226	238
ATXN7L2	227	223	268	270	540	512	272	403
ATXN7L3	2789	2321	2426	2046	3523	2837	2657	2797
ATXN7L3-AS1	33	12	10	20	101	134	24	22
ATXN7L3B	4516	3939	4070	3451	4673	3260	4428	4519
ATXN8OS	0	0	0	0	0	0	0	0
AUH	979	910	867	680	709	673	753	824
AUNIP	689	649	683	598	670	691	752	736
AUP1	2279	2169	2338	2160	3215	4224	2770	3495
AURKA	2573	2364	3735	3105	3224	2954	3215	3079
AURKAIP1	3020	2947	3562	2955	3784	6228	5113	5426
AURKAP1	25	24	27	20	57	59	31	24
AURKB	3002	2307	2450	2273	3709	4835	3602	3687
AURKC	6	10	9	5	7	12	23	12
AUTS2	2082	1482	1491	1298	2297	1631	1520	1472
AVEN	367	344	361	361	503	585	405	520
AVIL	88	46	47	46	57	84	53	56
AVL9	1578	1391	1343	1226	1639	1278	1390	1450
AVP	0	0	0	0	1	0	0	2
AVPI1	180	202	272	239	347	503	313	355
AVPR1A	2	7	5	4	6	4	2	1
AVPR1B	1	3	4	3	1	3	3	3
AVPR2	6	1	0	1	6	7	1	6
AWAT1	1	1	0	0	2	2	3	0
AWAT2	0	0	0	0	0	1	0	0
AXDND1	11	2	9	4	8	19	4	9
AXIN1	1819	1664	1476	1471	2492	2597	2283	2626
AXIN2	424	371	318	289	541	420	389	422
AXL	6	7	0	4	7	19	2	6
AZGP1	0	0	0	0	0	0	0	2
AZGP1P1	0	0	0	0	0	0	0	0
AZI2	811	743	730	498	507	462	670	710
AZIN1	4887	4402	4772	3847	5188	4146	4888	5303
AZIN2	208	208	188	136	235	335	265	284
AZU1	0	0	0	0	0	0	0	0
B2M	245	277	305	215	185	190	234	175
B3GALNT1	0	0	0	0	0	0	0	1
B3GALNT2	20	5	16	15	40	12	13	12
B3GALT1	114	98	95	71	126	103	91	113
B3GALT1-AS1	0	0	0	0	1	0	0	0
B3GALT2	0	1	0	0	6	11	7	5
B3GALT4	0	0	0	0	0	0	0	0
B3GALT5	7	2	0	2	6	3	2	1
B3GALT5-AS1	1	2	1	0	6	2	0	0
B3GALT6	1752	1412	1604	1214	1909	2038	1727	1964
B3GALT9	341	315	294	207	281	319	397	407
B3GAT1	11	16	8	9	24	23	9	21
B3GAT1-DT	0	0	0	0	0	0	0	0
B3GAT2	83	76	109	87	80	104	85	83
B3GAT3	1221	1130	1181	1046	1713	2711	1794	2509
B3GLCT	1092	906	1114	740	819	650	986	896
B3GNT2	583	631	722	544	572	494	631	678
B3GNT3	1	1	7	3	6	13	1	2
B3GNT4	45	58	49	40	59	82	58	55
B3GNT5	457	414	522	464	459	254	446	496
B3GNT6	0	0	0	1	0	1	0	0
B3GNT7	5	3	4	1	6	25	6	10
B3GNT8	23	9	16	15	35	37	15	19
B3GNT9	23	18	27	29	56	52	23	20
B3GNTL1	54	49	50	36	45	48	60	68
B4GALNT1	274	218	290	271	362	338	230	304
B4GALNT2	0	3	0	1	1	1	0	0
B4GALNT3	899	717	838	846	1411	1499	1042	1243
B4GALNT4	667	601	451	280	502	534	407	376
B4GALT1	1722	1463	1264	979	1451	1294	1628	1570
B4GALT1-AS1	5	5	3	4	3	8	4	1
B4GALT2	2187	2051	2145	1692	2508	3255	3290	3556
B4GALT3	1489	1306	1380	1403	2306	2411	1740	2176
B4GALT4	466	455	579	454	447	453	540	646
B4GALT4-AS1	1	0	0	0	1	0	0	2
B4GALT5	1411	1172	1567	1538	2946	2226	1774	2053
B4GALT6	1703	1333	1436	1174	1573	1000	1260	1240
B4GALT7	690	572	595	541	999	1310	1085	1233
B4GAT1	3122	2581	3444	2806	4195	4356	3929	3912
B9D1	1209	1236	1179	856	1009	1428	1823	1654
B9D2	40	35	44	43	79	128	71	86
BAALC	27	22	19	6	23	17	13	15
BAALC-AS1	2	2	1	3	3	3	1	9
BAALC-AS2	0	0	0	0	0	0	0	0
BAAT	1	0	3	2	6	2	3	5
BABAM1	1936	1625	1814	1458	2332	3063	2440	2841
BABAM2	1049	955	775	832	1181	1378	1151	1213
BABAM2-AS1	4	3	3	3	9	7	2	5
BACE1	1016	831	614	665	1114	888	641	881
BACE1-AS	41	28	26	29	53	41	26	22
BACE2	742	590	555	527	740	731	669	756
BACH1	1745	1559	1658	1213	1553	984	1476	1507
BACH1-IT2	2	1	3	0	4	1	2	1
BACH1-IT3	0	0	0	0	2	1	0	0
BACH2	118	93	80	64	129	65	91	99
BAD	650	637	664	489	785	1151	963	962
BAG1	1069	1001	1445	1417	1643	2197	1370	1734
BAG2	759	730	1165	992	1382	1205	1167	1259
BAG3	890	691	903	1223	2515	2502	1380	2216
BAG4	1520	1341	1693	1479	1829	1631	1680	1634
BAG5	1326	1136	1212	1256	1952	1662	1251	1533
BAG6	8	9	8	18	27	27	11	7
BAGE2	1	0	0	2	3	1	0	1
BAHCC1	1933	1346	1724	1491	3030	1520	1624	1375
BAHD1	1014	847	1123	1081	2020	1684	1361	1644
BAIAP2	551	428	468	552	964	1581	770	1036
BAIAP2-DT	601	526	537	432	784	694	623	625
BAIAP2L1	863	751	685	681	1052	1150	753	866
BAIAP2L2	65	48	32	16	99	133	62	50
BAIAP3	180	111	84	71	223	300	124	129
BAK1	1006	932	1287	1193	1486	1827	1531	1940
BAMBI	351	323	470	413	681	851	577	587
BANCR	0	0	0	0	0	0	0	0
BANF1	3863	3532	5058	4288	4810	6973	6940	7325
BANF2	0	0	0	0	0	1	0	0
BANK1	0	0	1	1	1	1	0	0
BANP	544	504	548	522	858	941	596	774
BAP1	6129	5229	6164	5260	7878	7141	7495	8189
BARD1	959	852	959	791	945	689	1093	1116
BARHL1	1	1	1	0	0	2	1	2
BARHL2	146	160	122	114	164	214	164	199
BARX1	242	217	308	199	237	360	294	273
BARX1-DT	0	0	1	1	2	3	0	1
BARX2	98	62	95	56	69	106	91	84
BASP1	482	412	446	282	436	535	415	295
BASP1-AS1	0	1	0	0	0	0	0	0
BASP1P1	0	0	0	0	0	0	0	0
BATF	0	0	0	0	0	0	0	0
BATF2	13	17	13	17	17	20	15	12
BATF3	202	241	258	248	222	294	182	222
BAX	2204	1647	2148	1744	3562	4847	2716	3115
BAZ1A	3493	3331	4561	4224	6294	6201	4871	5025
BAZ1B	6394	5620	6706	6305	8750	8338	6552	7446
BAZ2A	5629	4347	4443	4381	7910	4522	4178	4546
BAZ2B	574	493	604	415	704	647	475	416
BBC3	976	837	699	347	863	949	1146	1015
BBIP1	487	574	439	309	249	266	432	336
BBOF1	133	162	108	104	81	91	167	135
BBOX1	3	2	2	0	3	7	3	1
BBOX1-AS1	37	44	46	34	47	36	39	46
BBS1	764	620	406	328	773	755	629	771
BBS10	1081	1032	893	682	748	517	936	886
BBS12	227	252	265	187	252	186	296	269
BBS2	1694	1660	1296	879	1236	1125	1305	1054
BBS4	1416	1524	1479	984	1027	1022	1897	1365
BBS5	392	295	310	254	430	463	470	583
BBS7	2009	2173	2182	1639	1412	1209	2168	1900
BBS9	406	365	470	326	526	414	413	438
BBX	3928	3506	3917	3160	4896	4043	3505	3589
BCAM	450	359	345	254	671	1245	530	578
BCAN	3	6	4	5	11	21	2	0
BCAN-AS1	24	22	4	5	35	40	12	14
BCAP29	0	0	0	0	0	0	0	0
BCAP31	4690	4383	5657	5755	8228	11738	7487	9108
BCAR1	240	174	230	225	457	438	346	432
BCAR3	209	168	192	162	165	179	162	221
BCAR3-AS1	0	0	2	1	2	2	0	4
BCAR4	2	0	1	1	2	1	0	0
BCAS1	8	5	9	9	5	20	2	4
BCAS2	2335	2068	3148	2681	2547	2748	3005	3113
BCAS3	1304	1023	782	726	1014	1016	872	980
BCAS4	284	301	266	191	275	392	336	367
BCAT1	4669	4201	4394	3024	2706	2018	3232	2884
BCAT2	1349	1152	1241	987	1745	2266	1888	1978
BCCIP	3914	4010	6649	5445	4643	5181	6726	6519
BCDIN3D	133	119	124	120	132	156	116	160
BCDIN3D-AS1	36	19	15	14	54	26	20	35
BCHE	228	236	239	125	153	118	235	184
BCKDHA	1318	999	847	699	1127	1377	1228	1333
BCKDHB	806	702	750	603	831	731	869	879
BCKDK	1882	1510	1860	1686	2891	3175	2248	2375
BCL10	371	338	355	341	442	499	381	388
BCL11A	498	385	419	333	607	513	398	369
BCL11B	85	54	40	37	69	52	41	44
BCL2	287	260	207	178	265	196	237	272
BCL2A1	0	0	0	0	0	0	0	0
BCL2L1	392	321	355	306	492	742	476	512
BCL2L1-AS1	2	0	0	0	0	1	0	0
BCL2L10	0	2	0	0	3	0	0	3
BCL2L11	875	749	681	746	1529	1126	977	874
BCL2L12	1749	1592	2025	1643	2529	3461	2881	3091
BCL2L13	2302	2283	2077	1748	2457	2149	2112	2452
BCL2L14	0	0	0	0	0	0	0	0
BCL2L15	12	8	5	12	13	26	11	10
BCL2L2	776	676	584	426	766	666	542	496
BCL2L2-PABPN1	3	3	6	3	21	20	4	3
BCL3	68	53	56	33	86	109	51	60
BCL6	195	107	145	109	297	238	128	132
BCL6B	233	211	277	405	497	482	320	479
BCL7A	532	491	502	477	756	558	598	782
BCL7B	971	899	958	948	1320	1617	1128	1363
BCL7C	617	574	629	485	678	1075	1049	1078
BCL9	1067	789	958	1069	1880	1339	968	1270
BCL9L	302	276	227	242	700	404	279	364
BCLAF1	13421	12892	19581	16004	14926	10997	16352	15959
BCLAF3	285	252	167	154	301	232	160	182
BCO1	3	2	1	3	7	12	1	3
BCO2	5	11	6	12	8	22	4	7
BCOR	7511	5644	6751	6558	11435	6496	6593	7035
BCORL1	1581	1120	1272	1402	2982	2397	1498	1732
BCORP1	0	0	0	0	0	0	0	0
BCR	2591	2207	2429	2607	4759	4498	3054	3831
BCRP2	159	207	201	135	136	204	202	196
BCRP3	0	0	0	1	11	9	0	1
BCS1L	1401	1309	1546	1330	2415	2723	1948	2058
BCYRN1	2015	1932	2484	2158	2927	6450	5121	6078
BDH1	4	2	0	5	5	12	1	5
BDH2	1033	1100	960	681	671	676	1166	848
BDKRB1	0	0	2	0	2	1	0	2
BDKRB2	11	8	15	4	16	26	9	28
BDNF	11	4	3	4	7	10	5	8
BDNF-AS	24	36	11	10	16	16	30	26
BDP1	57	42	47	31	38	20	22	24
BEAN1	23	29	12	3	10	21	10	20
BEAN1-AS1	2	1	0	0	0	0	0	0
BECN1	1215	1008	1162	1011	1554	1324	1261	1325
BECN2	0	0	0	0	0	1	0	0
BEGAIN	87	63	32	38	78	149	62	68
BEND2	0	0	0	0	0	1	1	0
BEND3	387	329	341	421	861	615	447	530
BEND3P3	203	137	164	142	277	140	112	132
BEND4	994	842	1164	1122	1498	915	817	848
BEND5	10	14	12	7	6	15	11	16
BEND6	123	122	129	97	130	101	100	140
BEND7	718	625	610	528	1150	762	584	679
BEST1	96	50	23	5	15	18	10	15
BEST2	4	0	2	4	2	11	0	8
BEST3	0	1	0	0	2	9	2	1
BEST4	2	1	1	3	8	25	8	6
BET1	1126	1315	1103	765	739	795	1467	1263
BET1-AS1	3	5	4	2	6	3	4	8
BET1L	1034	825	845	750	1284	1233	1161	1414
BEX1	2	0	2	0	0	0	0	0
BEX2	1973	1984	1888	1379	1360	1745	1830	1734
BEX3	8208	7160	9871	7814	9042	11607	9577	10050
BEX4	3300	2927	2995	2254	2485	2577	3201	3123
BEX5	163	195	182	126	131	213	257	286
BFAR	6	5	12	8	4	2	7	7
BFSP1	158	125	142	139	182	214	139	132
BFSP2	0	0	0	0	0	1	0	0
BFSP2-AS1	0	0	0	0	0	0	0	0
BGLAP	1	4	3	0	2	10	1	0
BGLT3	0	0	0	0	0	0	0	0
BGN	0	0	1	0	5	9	0	2
BHLHA15	1	0	0	2	4	7	3	0
BHLHA9	0	0	0	0	1	3	0	3
BHLHB9	0	1	2	2	1	1	0	2
BHLHE22	27	20	35	28	17	9	22	14
BHLHE23	1	3	5	7	5	7	5	1
BHLHE40	497	984	556	542	749	730	624	757
BHLHE40-AS1	2	11	7	2	6	9	2	4
BHLHE41	95	125	127	92	152	139	83	98
BHMT	2	5	2	1	1	2	4	0
BHMT2	0	0	0	0	0	0	0	1
BICC1	467	399	508	430	621	387	444	449
BICD1	504	399	450	385	548	422	373	502
BICD2	1764	1484	1813	1923	2881	2146	1650	1982
BICDL1	125	105	148	107	182	288	133	173
BICDL2	46	34	34	19	29	54	54	46
BICRA	549	436	455	423	1117	1113	621	744
BICRAL	313	262	208	216	248	185	151	198
BID	1018	1169	1361	1014	1081	1403	1296	1191
BIK	10	11	10	19	20	50	23	19
BIN1	1044	932	720	625	980	1388	1065	1138
BIN2	0	0	0	1	7	5	1	0
BIN3	166	163	194	163	241	285	211	262
BIN3-IT1	0	1	3	1	7	18	0	2
BIRC2	1720	1627	1743	1351	1330	969	1532	1530
BIRC3	8	16	10	11	20	18	8	6
BIRC5	5806	5094	6196	6118	7829	9871	9023	9503
BIRC6	3597	2961	3892	3192	5799	2724	2752	2770
BIRC6-AS2	0	0	1	0	1	10	1	0
BIRC7	0	0	0	0	3	2	0	0
BIRC8	0	0	0	0	0	0	0	0
BISPR	6	5	3	0	4	12	3	10
BIVM	546	466	382	315	458	551	388	365
BIVM-ERCC5	0	0	0	0	0	0	0	0
BLACAT1	0	0	0	0	3	4	0	2
BLACE	0	0	0	0	0	0	0	0
BLCAP	1110	997	1289	1172	1664	1776	1445	1510
BLID	0	0	0	0	0	0	0	0
BLK	2	0	0	1	0	0	0	0
BLM	2664	2726	3241	2671	2766	2430	3387	3198
BLMH	1804	1511	1922	1982	3291	3373	2118	2465
BLNK	19	13	11	15	24	49	16	21
BLOC1S1	77	67	41	37	74	90	94	63
BLOC1S1-RDH5	1	0	0	0	0	0	0	2
BLOC1S2	1597	1722	1956	1312	1485	1711	2396	2299
BLOC1S3	359	281	328	327	655	665	490	568
BLOC1S4	764	615	778	506	867	1052	968	1154
BLOC1S5	0	0	0	0	1	0	0	1
BLOC1S5-TXNDC5	0	0	0	0	0	0	0	0
BLOC1S6	1976	1917	1956	1446	1476	1282	1881	1766
BLVRA	933	966	1176	924	990	1236	1308	1271
BLVRB	712	884	762	531	694	1263	1179	1201
BLZF1	1120	1115	1229	1023	921	763	1354	1145
BMERB1	3	6	10	5	1	7	2	5
BMF	345	275	228	138	342	281	213	187
BMI1	300	286	493	346	479	218	420	368
BMNCR	0	0	0	0	0	0	0	0
BMP1	402	309	271	220	472	596	387	457
BMP10	0	0	0	0	1	0	0	0
BMP15	0	0	0	0	0	0	0	0
BMP2	81	97	74	93	93	151	98	102
BMP2K	346	303	382	396	537	314	279	311
BMP3	26	34	25	20	20	20	23	39
BMP4	260	287	292	255	252	281	266	215
BMP5	7	6	12	7	18	7	9	3
BMP6	416	420	457	315	465	342	790	679
BMP7	1696	1565	1378	1209	1607	1749	1808	1972
BMP7-AS1	0	0	0	0	3	1	1	0
BMP8A	83	70	43	67	195	211	66	97
BMP8B	561	510	383	278	468	456	465	503
BMP8B-AS1	0	0	0	1	2	1	0	0
BMPER	95	48	102	93	159	101	56	76
BMPR1A	1708	1494	1926	1404	1764	1183	1590	1620
BMPR1B	227	160	140	140	164	152	164	160
BMPR1B-DT	2	1	1	0	0	0	1	1
BMPR2	1518	1018	1253	1005	2402	1356	1075	1057
BMS1	4039	3853	5741	5516	7240	6580	5524	6460
BMS1P1	146	164	90	88	257	156	105	119
BMS1P14	1	0	0	2	3	3	1	4
BMS1P17	5	4	1	1	4	14	5	1
BMS1P18	13	22	15	11	30	23	25	16
BMS1P2	61	38	34	43	192	122	71	37
BMS1P2-AGAP9	2	1	5	4	13	18	6	4
BMS1P20	954	800	851	833	1234	1289	966	1111
BMS1P21	14	10	11	8	30	15	6	3
BMS1P22	23	4	5	8	21	13	9	7
BMS1P23	81	98	48	58	93	122	76	100
BMS1P4	8	9	1	1	35	24	12	7
BMS1P4-AGAP5	11	17	10	5	38	37	33	26
BMT2	548	615	618	489	582	429	598	544
BMX	0	0	0	0	1	0	0	0
BNC1	25	35	27	40	40	36	20	34
BNC2	217	123	140	122	201	134	161	146
BNC2-AS1	5	2	5	2	3	3	12	2
BNIP1	553	556	626	444	429	563	748	691
BNIP2	1420	1262	1611	1307	1478	1096	1326	1208
BNIP3	1134	1611	1541	1096	1038	962	1470	1210
BNIP3L	1256	1329	1386	984	1065	845	1295	1056
BNIP5	0	0	1	0	0	2	1	0
BNIPL	20	24	10	14	46	80	38	35
BOC	494	364	418	322	404	314	362	366
BOD1	3115	3042	3628	2707	3143	3534	4049	4027
BOD1L1	2929	2494	2716	2304	3530	3500	2445	2502
BOD1L2	2	0	0	1	0	0	0	0
BOK	27	40	35	36	45	49	23	42
BOK-AS1	0	0	2	0	0	1	0	0
BOLA1	670	619	637	418	408	659	788	689
BOLA2	0	0	0	0	0	0	0	0
BOLA2-SMG1P6	5	5	4	0	4	2	6	3
BOLA2B	0	0	0	0	0	0	0	0
BOLA3	1106	1239	1577	1224	1238	1606	2132	1922
BOLA3-AS1	234	214	242	153	294	290	217	185
BOLL	4	4	4	4	11	12	3	3
BOP1	3109	2889	3916	3082	5514	7722	5239	6107
BORA	1053	1097	1235	874	825	593	1097	1023
BORCS5	2	1	2	2	1	5	0	1
BORCS6	347	319	464	361	564	752	595	587
BORCS7	491	429	556	372	424	580	584	501
BORCS7-ASMT	0	3	2	0	1	3	1	2
BORCS8	150	113	222	194	249	316	230	202
BORCS8-MEF2B	0	0	0	0	0	0	0	0
BPESC1	0	0	0	0	3	0	0	0
BPGM	867	897	1335	1024	1157	1113	1229	1251
BPHL	703	699	589	451	691	1005	796	841
BPI	0	0	0	0	0	0	0	0
BPIFA1	0	0	0	0	0	0	0	0
BPIFA2	0	0	0	0	0	0	0	0
BPIFA3	0	0	0	0	0	0	0	0
BPIFA4P	0	0	0	0	1	0	0	0
BPIFB1	1	0	0	0	0	5	0	1
BPIFB2	0	0	0	0	0	0	0	0
BPIFB3	0	0	0	0	0	0	0	0
BPIFB4	0	0	0	0	0	0	0	0
BPIFB6	0	0	0	0	0	0	0	0
BPIFC	5	1	0	0	2	4	1	0
BPNT1	2873	2857	3368	2595	2597	2709	3341	2861
BPNT2	3560	3014	3386	2971	4400	3097	3721	4163
BPTF	4704	3306	3435	3144	8030	6940	3489	3603
BPY2	0	0	0	0	0	0	0	0
BPY2B	0	0	0	0	0	0	0	0
BPY2C	0	0	0	0	0	0	0	0
BRAF	1223	969	1065	894	1618	1226	954	1116
BRAP	788	712	1069	844	1194	1173	1147	1195
BRAT1	2054	1784	2231	2060	3178	3707	3093	3486
BRCA1	4770	4480	4686	3152	3828	3217	4724	4382
BRCA2	1720	1422	1689	1177	1771	1128	1473	1462
BRCC3	2831	2640	3567	3213	3355	2687	2617	2933
BRD1	1614	1183	1068	1114	2244	1790	1203	1522
BRD2	1002	855	1023	1032	2115	2387	1302	1657
BRD3	2061	1730	1517	1520	2826	2285	1894	2213
BRD3OS	727	625	626	646	1052	867	696	775
BRD4	2957	2129	2382	2412	6400	6703	3210	4048
BRD7	3819	3142	3507	3272	4016	4312	3918	4242
BRD7P3	3	0	0	1	6	15	0	3
BRD8	2394	2019	2250	1829	3434	2754	2074	2259
BRD9	1089	906	1054	920	1876	2351	1531	1710
BRDT	0	1	0	0	1	0	2	0
BRDTP1	0	0	0	0	0	0	0	0
BRF1	1415	1124	1182	983	1578	1892	1544	1767
BRF2	202	152	216	161	234	255	227	263
BRI3	1408	1236	1041	819	1567	2622	2381	2573
BRI3BP	1636	1383	1487	1234	2154	2115	1797	1994
BRICD5	27	20	22	19	68	92	18	23
BRINP1	0	0	0	2	0	0	1	0
BRINP2	8	5	5	0	6	2	1	1
BRINP3	100	78	93	106	150	122	112	108
BRIP1	1847	1640	2091	1491	1825	1281	1709	1611
BRIX1	115	129	200	148	192	197	218	219
BRK1	4963	4672	4259	3374	3931	4573	5365	4548
BRME1	8	1	2	1	4	1	1	6
BRMS1	783	646	1260	1198	1586	2141	1515	1947
BRMS1L	1040	1059	1132	1037	1128	874	1122	1094
BROX	1840	1656	1976	1581	1840	1499	1671	1624
BRPF1	1502	1226	1228	1310	2765	2266	1598	2227
BRPF3	1213	889	938	1100	2149	1432	993	1290
BRS3	0	0	1	0	6	7	1	1
BRSK1	517	425	355	302	636	656	308	422
BRSK2	1071	1010	973	766	1255	1447	922	1008
BRWD1	3381	3013	3313	2152	2905	1916	2837	2775
BRWD1-AS1	0	3	0	1	4	3	1	0
BRWD1-AS2	11	8	3	8	11	9	10	15
BRWD3	1709	1524	1869	1405	2036	1035	1438	1159
BSCL2	6	11	11	11	24	18	13	12
BSDC1	2684	2258	2220	1901	3305	2621	2525	2638
BSG	14190	11686	13102	11714	17877	24190	20474	23147
BSG-AS1	14	8	8	10	12	8	7	7
BSN	683	482	392	347	956	604	563	717
BSN-DT	19	19	9	4	9	12	23	7
BSND	0	2	0	0	1	7	0	2
BSPH1	0	0	0	0	0	0	0	0
BSPRY	83	71	63	52	84	65	57	65
BST1	11	1	3	12	17	14	9	8
BST2	29	30	22	14	31	67	54	30
BSX	0	0	0	0	1	0	0	0
BTAF1	4274	4415	4863	3594	5021	2750	3542	3414
BTBD1	4826	5262	6417	4792	4928	3887	6810	6130
BTBD10	641	712	843	651	588	668	907	875
BTBD11	468	434	451	351	435	350	568	533
BTBD16	0	0	6	2	0	5	0	6
BTBD17	2	0	4	2	1	4	1	2
BTBD18	5	2	2	0	12	15	11	5
BTBD19	5	7	4	2	19	30	4	6
BTBD2	5437	4707	3416	2389	4242	5129	5589	5465
BTBD3	2114	1833	2096	1793	2518	1694	1689	1887
BTBD6	1120	908	1042	940	1639	1984	1373	1502
BTBD7	0	1	4	3	0	0	0	0
BTBD8	254	270	214	135	160	109	225	189
BTBD9	436	322	319	345	649	485	360	436
BTBD9-AS1	0	0	0	0	2	5	0	0
BTC	0	0	0	3	1	2	0	0
BTD	704	554	631	514	906	692	718	632
BTF3	18612	18850	19469	15318	14636	17786	21966	20556
BTF3L4	3102	3196	2827	1884	1793	1753	3175	2567
BTF3P11	0	0	0	0	0	1	0	0
BTG1	1524	1319	1456	1023	1464	1340	1427	1378
BTG2	547	503	550	495	1136	1365	673	964
[truncated: 36,679 more rows]

## Sheet: Differentially expressed mRNAs
genes	genename	chr_number	startpos	endpos	strand	FC	logFC	logCPM	LR	PValue	FDR	type	sample1_CT	sample3_CT	sample5_CT	sample7_CT	sample2_TR	sample4_TR	sample6_TR	sample8_TR
EP300	E1A binding protein p300	22	41092592	41180077	+	10.77	3.429	9.8591	14.9	0.000115	0.0937	up-regulated	104.503	87.719	168.974	71.965	228.717	632.557	3576.9	2556.38
RELB	RELB proto-oncogene, NF-kB subunit	19	45001449	45038194	+	2.57	1.362	1.9801	46.3	1.02e-11	0	up-regulated	2.077	1.545	2.793	2.022	4.889	2.983	6.58	7.781
GRM2	glutamate metabotropic receptor 2	3	51707068	51718616	+	2.535	1.342	-0.249	17.8	2.5e-05	0.0365	up-regulated	0.274	0.244	0.731	0.374	0.349	0.831	2.25	0.857
PIK3R5	phosphoinositide-3-kinase regulatory subunit 5	17	8878916	8965707	-	2.339	1.226	-0.0394	17.7	2.63e-05	0.0365	up-regulated	0.47	0.894	0.632	0.225	1.222	1.32	1.55	0.928
EGR1	early growth response 1	5	138465479	138469303	+	2.242	1.165	2.007	21.4	3.68e-06	0.017	up-regulated	2.39	1.992	3.657	1.46	4.67	2.885	6.15	8.031
DHRS2	dehydrogenase/reductase 2	14	23630115	23645639	+	2.031	1.022	3.4432	18.1	2.13e-05	0.0365	up-regulated	4.31	3.049	6.982	10.147	4.845	5.183	32.72	18.097
DLGAP3	DLG associated protein 3	1	34862120	34929650	-	1.978	0.984	1.2459	19.5	1.03e-05	0.0235	up-regulated	2.038	1.382	1.862	0.974	2.837	3.032	3.43	2.856
TNS1	tensin 1	2	217799789	218002995	-	1.974	0.981	1.2461	19.7	8.89e-06	0.0235	up-regulated	1.254	1.992	2.194	0.786	2.619	2.738	4.6	2.106
HMOX1	heme oxygenase 1	22	35381096	35394207	+	1.819	0.863	4.9612	31	2.64e-08	0.0002	up-regulated	10.658	17.723	34.214	20.556	12.003	31.638	65.3	55.755
IFITM3	interferon induced transmembrane protein 3	11	319676	320860	-	1.781	0.833	1.2866	15.7	7.41e-05	0.0736	up-regulated	1.097	1.585	2.194	1.835	2.313	2.103	4.03	3.534
CISH	cytokine inducible SH2 containing protein	3	50606454	50611774	-	1.705	0.77	1.8429	16.3	5.52e-05	0.059	up-regulated	2.077	1.789	4.356	2.097	3.012	3.178	6.58	4.64
OSTN	osteocrin	3	191199241	191265615	+	1.618	0.694	3.0035	19.2	1.18e-05	0.0235	up-regulated	8.385	6.992	3.458	5.392	14.797	8.802	5.04	11.137
ZNF296	zinc finger protein 296	19	45071500	45076478	-	1.591	0.67	2.8987	16.8	4.16e-05	0.0484	up-regulated	3.801	3.658	8.113	6.29	4.278	5.574	15.02	11.672
CSRNP1	cysteine and serine rich nuclear protein 1	3	39141855	39154641	-	1.461	0.547	3.3908	14.9	0.000114	0.0937	up-regulated	7.68	6.951	11.172	7.788	10.039	9.144	15.99	14.206
LOC107985728	-	1	920243	925604	-	0.706	-0.502	4.4725	15.3	9.13e-05	0.0845	down-regulated	24.568	20.365	37.805	21.53	19.249	17.408	21.5	14.242
SEMA3C	semaphorin 3C	7	80742538	80922389	-	0.676	-0.565	4.4305	16.8	4.18e-05	0.0484	down-regulated	24.607	36.055	21.612	19.508	19.947	25.33	10.08	15.135
ATXN1-AS1	ATXN1 antisense RNA 1	6	16761138	16766883	+	0.634	-0.658	3.6378	20.4	6.17e-06	0.0214	down-regulated	22.374	15.853	13.599	7.9	17.678	10.269	6.38	5.211
	Sample Key	Condition	PRM1 expression assessed via RT-qPCR
	sample1_CT	Control#1 non transfected HEK293T	No expression
	sample3_CT	Control#2 non transfected HEK293T	No expression
	sample5_CT	Control#3 non transfected HEK293T	No expression
	sample7_CT	Control#4 non transfected HEK293T	No expression
	sample2_TR	Treatment#1 transfected HEK293T	PRM1 expressed in cells
	sample4_TR	Treatment#2 transfected HEK293T	PRM1 expressed in cells
	sample6_TR	Treatment#3 transfected HEK293T	PRM1 expressed in cells
	sample8_TR	Treatment#4 transfected HEK293T	PRM1 expressed in cells

## Sheet: PRM1_gRNA1_predic_off_targets
PLCG2/7SK-RP11-510J16.6		Predicted by CRISPOR
4:intergenic:SLC16A7-AC091517.1
4:intergenic:RP5-884C9.2-LINC01343
4:intergenic:LINC01310-RP1-34P24.3
4:intergenic:Y_RNA-RNU6-1047P
4:intron:RGS9
4:intergenic:MYBBP1A-GGT6
4:intergenic:KIF6-DAAM2
4:intergenic:RN7SL50P-RAB12
4:intergenic:RNU6-1047P-RP11-88I21.2
4:intergenic:HTR1B-MEI4
3:intergenic:RNU6-1047P-RP11-88I21.2
4:intron:ZNF572
4:intergenic:RP11-398M15.1-RP11-445J9.1
4:intergenic:RP11-359D14.3-AC104687.1
4:intergenic:CTD-2091N23.1-NR2F1-AS1
4:intron:RP11-90K6.1
4:intergenic:RP11-14N9.1-CTD-2576D5.1
4:intron:ONECUT1
4:intergenic:LINC01435-RP11-163F15.1
4:intergenic:AC017048.2-RP11-324L17.1
3:intergenic:RP11-65J3.14-LINC00963
4:intron:PI4K2B
4:intergenic:SNORA40-CTD-2535I10.1
4:intergenic:RP11-291L22.4-LINC00839
4:intergenic:CYCS-C7orf31
3:intergenic:MIR3659-RP5-884C9.2
4:intergenic:Z98052.1-CAMTA1-IT1
4:intergenic:ANP32A-MIR4312
4:intron:FGD5
4:intron:LINC01258
4:intron:PXK
4:intergenic:AP001994.1-RP11-831A10.2
4:intron:TPMT
4:exon:FAM155B
4:intergenic:RP11-22L13.1-PRDM16
4:intergenic:RP11-57H14.5-RP11-57H14.3
4:intergenic:LPHN3-RP11-798L4.1
3:exon:PCNX
4:intron:CDH23
4:intergenic:RP11-7F18.2-CPA6
4:intergenic:RP5-997D24.3-SSBP3
4:intergenic:RP11-326L9.1-RXFP2
4:intergenic:SMYD3-RP11-83A16.1
4:intergenic:RP11-14D22.1-RNU6-739P
4:intergenic:SNORD60-DOCK1
4:intergenic:HMG20A/RP11-500C12.1-RP11-307C19.1
4:intron:ATXN7
4:intergenic:MED4-ITM2B
4:intergenic:PLEKHM2/AL121992.1-PLEKHM2
4:intergenic:DTNBP1-RP11-401E14.2
4:intergenic:PGF-EIF2B2
4:intron:SP100
4:intron:SPATA13
4:intron:CDH13
4:intron:NCLN
4:intron:AC027119.1
4:intron:OTX2-AS1
4:intergenic:AC005954.3-AC005954.4
4:intergenic:IGF1-LINC00485
4:intron:SERGEF
4:intergenic:RP11-310E22.5-ACSM6
3:intergenic:PDE6A-Y_RNA
4:intron:SOX6
4:intron:PNPLA6
4:exon:PARD6G
4:intergenic:AF064858.6-AF064858.7
4:intron:AGAP1
4:intergenic:RP11-608O21.1-SLIT2
4:intergenic:SNORA70-RNU1-97P
4:intergenic:RBMY1F-TTTY5
4:intron:RBMY1J
4:intergenic:RP11-567L7.5-LINC01476
4:intergenic:RNU1-40P-SNORA70
4:intergenic:ZHX2-RP11-44N11.1
4:intergenic:PRY-TTTY17A

## Sheet: PRM1_gRNA2_predic_off_targets
intergenic:LHFPL4-MTMR14				predicted by CRISPOR
4:intron:RP11-108E14.1
4:intergenic:NFX1-AQP7
4:intergenic:AC002530.1-RNU6-1103P
4:intergenic:POU6F2-AC092174.1
4:intergenic:RP11-137O10.1-RNU6-1135P
4:exon:DDAH1
4:intergenic:AC106874.2-SUCLG1
4:intron:TENM1
4:intergenic:CTD-2307P3.1-RP11-305B6.3
4:intergenic:PDGFD-RP11-886D15.1
4:intron:LINC01322
4:exon:RP13-57D9.3
4:intergenic:C12orf66-RNU6-1009P
4:intron:WDR72
4:intron:MEGF11
4:intron:VPS41
4:intron:EFTUD1
4:intergenic:AC104667.3-AC096574.5
4:intergenic:RN7SKP195-RYR2
4:intergenic:GALNT16/RP11-363J20.2-GALNT16
4:intergenic:MIR600HG/MIR600-STRBP
4:intergenic:RP11-78J21.6/RP11-78J21.4-RP11-78J21.7
4:intron:RP11-248G5.8
4:intergenic:RP11-608O21.1-SLIT2
4:intron:EPS15L1
4:intergenic:RP11-324D17.1-IRX3
4:intergenic:HTR1B-MEI4
4:intron:SPTB
4:intergenic:ADM-RNU6ATAC33P
3:intron:SPATS2L
4:intergenic:RP1-269M15.3-RN7SL666P
4:intergenic:AC022431.2-AC008940.1
4:intergenic:CTD-2046I8.1-CTD-2247C11.2
4:intron:RP4-594L9.2
4:intergenic:C1GALT1C1-CT47B1
4:intergenic:RP4-802A10.1-NFIA-AS1
4:intergenic:ESM1-CTD-2313F11.1
3:intron:RP4-781K5.6
